# Supplementary material for: Genomic analysis of mouse VL30 retrotransposons
Source: Mob DNA. 2016 May 6;7:10. doi: 10.1186/s13100-016-0066-8 (PMC4859993; doi:10.1186/s13100-016-0066-8)
Supplement: Additional file 1: — Genomic coordinates and structural features of full-length, truncated and solo-LTR VL30 sequences. The structural features of each individual full-length element after LTR-finder analysis are shown using the genome version mm10. The presence of PSF-binding motifs, with the percentage (%) similarity for each motif to consensus sequence is also shown for full-length and truncated elements. (XLS 79 kb) [file 13100_2016_66_MOESM1_ESM.xls]

## Sheet: FULL-LENGTH
Name	chromose	start*	end*	Strand	Total Length	5' LTR Length	5' LTR Type	3' LTR Length	3' LTR Type	PBS Type	PBS seq	PPT seq	TSD	PSF-BM1	PSF-BM2
1qA2	chr1	9235030	9240388	+	5358	639	RLTR6_Mm	639	RLTR6_Mm	GlyGCC	TGCATTGGCCGGGAAACA	AGAAGAAGTGGGGAA	AAGT	100	100
1qA5	chr1	25014825	25019743	+	4918	524	RLTR6_Mm	524	RLTR6_Mm	GlyGCC	TGCATTGGCCGGGAAACA	AGAAGAAGTGGGGAA	GCAT	95	93
1qC1.1	chr1	53692594	53696929	-	4335	437	RLTR6C_Mm	446	RLTR6C_Mm	ProAGG|ProCGG|ProTGG	GGGCTCGTCCGGGATT	AGAAGAAGTGGGGAA	ATAT	100	83
1qD	chr1	87075394	87080790	-	5396	595	RLTR6_Mm	595	RLTR6_Mm	GlyTCC	TGCGTTGGCCGGGAA	AGAAGAAGTGGGGAA	GTAC	100	100
2qA3	chr2	23009729	23015044	-	5315	603	RLTR6_Mm	603	RLTR6_Mm	GlyGCC	TGCATTGGCCGGGAAACA	AGAAGAAGTGGGGAA	GGGG	100	100
2qD-2	chr2	81988848	81993768	+	4920	436	RLTR6C_Mm	440	RLTR6C_Mm	MetCAT	GCAAAGGTGTATGAGTTTCG	AGAAGAAGTGGGGAA	-	100	93
2qD	chr2	86018366	86023584	+	5218	554	RLTR6B_Mm	554	RLTR6B_Mm	GlyTCC	TGCGTTGGCCGGGAA	AGAAAAAGTGGGGAA	CTTA	100	96
2qF1	chr2	129946554	129951939	+	5385	563	RLTR1D	563	RLTR1D	GlnCTG|GlnTTG	AGGTCCCACCGAGATCTG	AGAAGAAGAGGGGAA	ATAC	NO	86
2qH4	chr2	177250920	177256413	+	5493	649	RLTR6_Mm	649	RLTR6_Mm	GlyGCC	TGCATTGGCCGGGAAACA	AGAAGAAGTGGGGAA	TCAT	95	100
3qC	chr3	47481287	47485713	+	4426	448	RLTR6C_Mm	449	RLTR6C_Mm	ProAGG|ProCGG|ProTGG	GGGCTCGTCCGGGATT	AGAAGAAGTGGGGAA	CTTG	100	86
3qE2	chr3	69921676	69926399	+	4723	490	RLTR1C	489	RLTR1C	GlnCTG	AGGTTCCACCGAGATATG	AGAAGAAGAGGGGAA	-	NO	NO
4qA1	chr4	8392626	8398117	+	5491	631	RLTR6_Mm	631	RLTR6_Mm	GlyGCC	TGCATTGGCCGGGAAACA	AGAAGAAGTGGGGAA	CTCT	100	100
4qA1-2	chr4	12133153	12138142	-	4989	556	RLTR6_Mm	556	RLTR6_Mm	GlyGCC	TGCATTGGCCGGGAAACA	AGAAGAAGTGGGGAA	-	100	93
4qA3	chr4	27045861	27051507	-	5646	506	RLTR1C	507	RLTR1C	ProAGG|ProCGG|ProTGG	GGGCTCGTCCTGGATTTG	AGAAGAAGAGGGGAA	GAAA	95	80
4qB3	chr4	61895079	61899714	+	4635	502	RLTR1C	482	RLTR1C	GlnCTG|GlnTTG	AGGTCCCACCGAGATCTG	AGAAGAAGAGGGGAA	TTGT	NO	NO
4qC3	chr4	83536870	83541951	-	5081	605	RLTR6_Mm	605	RLTR6_Mm	GlyCCC|GlyGCC	TGCATTGGCCGGGAATTCG	AGAAGAAGTGGGGAA	GTTC	100	100
4qE1	chr4	145568719	145573942	-	5223	559	RLTR6_Mm	559	RLTR6_Mm	GlyGCC	TGCATTGGCCGGGAAACA	AGAAGAAGTGGGGAA	ACAT	100	100
4qE1-2	chr4	146936829	146941512	+	4683	558	RLTR6_Mm	558	RLTR6_Mm	GlyGCC	TGCATTGGCCGGGAAACA	AGAAGAAGTGGGGAA	GTAG	100	100
4qE2	chr4	149433980	149439197	-	5217	600	RLTR6_Mm	600	RLTR6_Mm	GlyGCC	TGCATTGGCCGGGAAACA	AGAAGAAGTGGGGAA	CTAC	100	100
5qA3	chr5	18656264	18660655	+	4391	453	RLTR6C_Mm	461	RLTR6C_Mm	ProAGG|ProCGG|ProTGG	GGGCTCGTCCGGGATT	AGAAGAAGTGGGGAA	CTTG	100	86
5qE3	chr5	94516084	94521511	+	5427	657	RLTR6_Mm	657	RLTR6_Mm	GlyGCC	TGCATTGGCCGGGAATCA	AGAAGAAGTGGGGAA	GTAG	100	100
5qG2	chr5	135623626	135628983	+	5357	625	RLTR6_Mm	625	RLTR6_Mm	GlyGCC	TGCATTGGCCGGGAAACA	AGAAGAAGTGGGGAA	TGGG	100	100
6qA2	chr6	18842848	18848136	-	5288	517	RLTR6_Mm	515	RLTR6_Mm	GlyGCC	TGCATTGGCCGGGAA	AGAAGAAGTGGGGAA	GTGT	100	100
6qB1	chr6	41197146	41202109	-	4963	561	RLTR6_Mm	561	RLTR6_Mm	GlyTCC	TGCGTTGGCCGGGAA	AGAAGAAGTGGGGAA	GACT	100	93
6qG2	chr6	142167390	142172789	+	5399	681	RLTR6_Mm	681	RLTR6_Mm	GlyTCC	TGCGTTGGCCGGGAA	AGAAGAAGTGGGGAA	GCTC	100	100
6qG3	chr6	148635026	148640344	-	5318	544	RLTR6B_Mm	544	RLTR6B_Mm	GlyGCC	TGCATTGGCCGGGAA	AGAAGAAGTGGGGAA	CTCT	100	100
7qA1	chr7	10247263	10252905	-	5642	648	RTLR5_Mm	648	RTLR5_Mm	GlyGCC	TGCATGGGCCGGGAA	AGAAGAAGTGGGGAA	CTAC	NO	86
7qA1-2	chr7	11138464	11143872	+	5408	596	RLTR1D	595	RLTR1D	ProAGG|ProCGG	GGCTCGTCCGGGATTTG	AGAAGAAGAGGGGAA	AGCT	100	86
7qA3	chr7	22772826	22778174	+	5348	593	RLTR6_Mm	593	RLTR6_Mm	GlyGCC	TGCATTGGCCGGGAA	AGAAGAAGTGGGGAA	GAAG	100	100
7qA3-2	chr7	28256274	28261765	-	5491	593	RLTR6_Mm	593	RLTR6_Mm	GlyGCC	TGCATTGGCCGGGAA	AGAAGAAGTGGGGAA	CTAG	100	93
7qB4	chr7	48739225	48743300	-	4075	444	RLTR6C_Mm	445	RLTR6C_Mm	ProAGG	GGGCTCGTCCGGGAT	AGAAGAAGTGGAGAA	TTAC	100	86
7qF3	chr7	131160490	131166392	+	5902	505	RLTR1C	505	RLTR1C	GlnCTG	AGGTTCCACCAAGATATG	AGAAGAAGAGGGCAA	GCTA	100	NO
8qA4	chr8	33713744	33718740	+	4996	496	RLTR6_Mm	496	RLTR6_Mm	GlyTCC	TGCGTTGGCCGGGAA	AGAAGAAGTGGGGAA	ATTA	100	100
8qA4-2	chr8	39489536	39494738	-	5202	502	RLTR1C	488	RLTR1C	ProAGG|ProCGG|ProTGG	GGGCTCGTCCTGGATTTG	AGAAGAAGAGGGGAA	GTAC	86	80
8qB33	chr8	72233907	72239073	+	5166	553	RLTR6_Mm	553	RLTR6_Mm	GlyGCC	TGCATTGGCCGGGAAACA	AGAAGAAGTGGGGAA	CTAT	100	100
8qC3	chr8	85137210	85142219	-	5009	495	RLTR6_Mm	495	RLTR6_Mm	GlyGCC	TGCATTGGCCGGGAAACA	AGAAGAAGTGGGGAA	ATAG	95	90
8qD3	chr8	106676275	106681715	+	5440	605	RLTR6_Mm	606	RLTR6_Mm	GlyTCC	TGCGTTGGCCGGGAA	AGAAGAAGTGGGGAA	CCAT	100	100
9qA5-2	chr9	48518629	48523836	-	5207	585	RLTR6_Mm	585	RLTR6_Mm	GlyGCC	TGCATTGGCCGGGAAACA	AGAAGAAGTGGGGAA	GCAT	100	100
9qE31	chr9	90534321	90539744	-	5423	502	RLTR1C	504	RLTR1C	GlnCTG	AGGTTCCACCGAGATCTG	AGAAGAAGAGGGAAA	CATT	95	NO
XqA3-1-2	chrX	32223798	32229158	+	5360	538	RLTR6_Mm	538	RLTR6_Mm	GlyTCC	TGCGTTGGCCGGGAA	AGAAGAAGTGGGGAA	CTAT	100	100
XqA3-1	chrX	33841331	33846719	-	5388	588	RLTR6_Mm	588	RLTR6_Mm	GlyGCC	TGCATTGGCCGGGAAACA	AGAAGAAGTGGGGAA	ATAT	100	80
XqA7-1	chrX	65948427	65954006	+	5579	501	RLTR1C	501	RLTR1C	GlnCTG|GlnTTG	GTCCCACCGAGATATG	AGAAGAAGAGGGGAA	CTTT	100	90
XqE3	chrX	124280070	124285499	-	5429	539	RLTR6_Mm	539	RLTR6_Mm	GlyGCC	TGCATTGGCCGGGAATCA	AGAAGAAGTGGGGAA	AGGC	100	93
XqE3-2	chrX	125102110	125107539	+	5429	539	RLTR6_Mm	539	RLTR6_Mm	GlyGCC	TGCATTGGCCGGGAATCA	AGAAGAAGTGGGGAA	AGGC	100	93
XqF2	chrX	144273415	144278747	-	5332	622	RLTR6_Mm	622	RLTR6_Mm	GlyTCC	TGCGTTGGCCGGGAA	AGAAGAAGTGGGGAA	GCAT	100	100
XqF3	chrX	150485030	150489968	+	4938	589	RLTR6_Mm	589	RLTR6_Mm	GlyGCC	TGCATTGGCCGGGAAACA	AGAAGAAGTGGGGAA	ACTA	100	100
YqA1	chrY	12300572	12304893	+	4321	448	RLTR6C_Mm	436	RLTR6C_Mm	ProAGG|ProCGG|ProTGG	GGGCTCGTCCGGGATT	AGAGGAAGTGGGGAA	GTAG	100	86
YqB	chrY	40026617	40031829	-	5212	540	RLTR6_Mm	540	RLTR6_Mm	GlyTCC	TGCGTTGGCCGGGAA	AGAAGAAGTGGGGAA	TCTT	100	100
10qC12	chr10	78121314	78125847	-	4533	457	RLTR1C	457	RLTR1C	GlnCTG	AGGTTCCACCGAGATCTG	AGTAGAAGAGGGGAA	-	95	93
10qD1	chr10	106156496	106161292	-	4796	505	RLTR1C	492	RLTR1C	GlnCTG	AGGTTCCACCGAAATCTG	GGAAGGAAAGAAAGA	-	100	NO
10qD2-1	chr10	113669529	113673974	-	4445	504	RLTR6_Mm	505	RLTR6_Mm	ProAGG|ProCGG|ProTGG	GGGTTCGTCCTGTATTTG	AGAAGAAGAGGGAAA	TCAC	100	80
11qA1	chr11	5552742	5558119	-	5377	602	RLTR6_Mm	602	RLTR6_Mm	GlyGCC	TGCATTGGCCGGGAAACA	AGAAGAAGTGGGGAA	ACCT	100	100
11qC	chr11	86811742	86816395	-	4653	499	RLTR6C_Mm	499	RLTR6C_Mm	GlyTCC	TGCGTTGGCCGGGAA	AGAAGAAGTGGGGAA	GTTT	100	100
12qA1-1	chr12	8582842	8588213	+	5371	637	RLTR6_Mm	637	RLTR6_Mm	GlyGCC	TGCATTGGCCGGGAAACA	AGAAGAAGTGGGGAA	GGAC	100	100
12qA1-2-2	chr12	17870627	17875559	-	4932	622	RLTR6B_Mm	619	RLTR6B_Mm	GlyGCC	TGCATTGGCCGGGAATCA	AGAAGAAGTGGGGAA	-	100	96
12qA1-2	chr12	19117210	19122552	+	5342	561	RLTR6_Mm	561	RLTR6_Mm	GlyGCC	TGCATTGGCCGGGAAACA	AGAAGAAGTGGGGAA	GCAT	100	93
12qA1-3-2	chr12	23021842	23027042	+	5200	581	RLTR6B_Mm	581	RLTR6B_Mm	GlyCCC|GlyGCC	TGCATTGGCCGGGAATTCG	AGAAGAAGTGGGGAA	ATCC	100	100
12qA1-3	chr12	24080507	24085642	-	5135	611	RLTR6B_Mm	611	RLTR6B_Mm	GlyTCC	TGCGTTGGCCGGGAA	AGAAGAAGTGGGGAA	GTTG	100	100
12qC1	chr12	59222623	59227139	+	4516	599	RLTR6_Mm	599	RLTR6_Mm	GlyGCC	TGCATTGGCCGGGAAACA	AGAAGAAGTGGGGAA	CTGT	NO	NO
12qD2-2	chr12	87901510	87905976	-	4466	437	RLTR6C_Mm	440	RLTR6C_Mm	ProAGG|ProCGG|ProTGG	GGGCTCGTCCGGGATT	AGAAGAAGTGGGGAA	-	100	86
12qD3	chr12	88161240	88165710	+	4470	438	RLTR6C_Mm	443	RLTR6C_Mm	ProAGG|ProCGG|ProTGG	GGGCTCGTCCGGGATT	AGAAGAAGTGGGGAA	-	100	86
12qF1	chr12	112016942	112021335	-	4393	444	RLTR6C_Mm	446	RLTR6C_Mm	ProAGG|ProCGG|ProTGG	GGGCTCGTCCGGGATT	AGAAGAAGTGGGGAA	CTAC	100	86
13qA1	chr13	14020213	14025066	+	4853	602	RLTR6_Mm	602	RLTR6_Mm	GlyGCC	TGCATTGGCCGGGAAACA	AGAAGAAGTGGGGAA	GTTC	100	100
13qA3-1	chr13	21762795	21768190	-	5395	600	RLTR6_Mm	600	RLTR6_Mm	GlyGCC	TGCATTGGCCGGGAAACA	AGAAGAAGTGGGGAA	GTGT	100	100
13qA5	chr13	51633934	51639067	-	5133	537	RLTR6_Mm	534	RLTR6_Mm	GlyGCC	TGCATTGGCCGGGAAACA	AGAAGAAGTGGGGAA	CTGG	100	100
13qB1	chr13	55184447	55189240	+	4793	558	RLTR6_Mm	558	RLTR6_Mm	GlyTCC	TGCGTTGGCCGGGAA	AGAAGAAGTGGGGAA	CAGG	100	100
13qB3-7	chr13	62291682	62296908	-	5226	625	RLTR6_Mm	625	RLTR6_Mm	GlyGCC	TGCATTGGCCGGGAAACA	AGAAGAAGTGGGGAA	GTAG	100	100
13qB3-2	chr13	66382845	66387949	+	5104	451	RLTR6C_Mm	448	RLTR6C_Mm	ProAGG|ProCGG|ProTGG	GGGCTCGTCCCGGGATT	AGAAGAAGTGGGGAA	GCTT	90	93
13qB3-3	chr13	66767098	66772177	-	5079	448	RLTR6C_Mm	448	RLTR6C_Mm	ProAGG|ProCGG|ProTGG	GGGCTCGTCCCGGGATT	AGAAGAAGTGGGGAA	GCTT	95	93
13qB3-5	chr13	68232872	68238400	-	5528	568	RLTR6_Mm	568	RLTR6_Mm	GlyCCC|GlyGCC	TGCATTGGCCGGGAAT	AGAAGAAGTGGGGAA	TAAG	90	100
13qB3-6	chr13	68296096	68301161	+	5065	536	RLTR6_Mm	535	RLTR6_Mm	GlyTCC	TGCGTTGGCCGGGAATC	AGAAGAAGTGGGGAA	ACGT	100	100
13qD2-3	chr13	118051942	118057718	+	5776	527	RLTR1C	510	RLTR1C	GlnCTG	AGGTTCCACTGAGATCTG	AGAAGAAGAGGGAAA	AGAG	90	86
14qB	chr14	32115304	32120545	+	5241	577	RLTR6_Mm	577	RLTR6_Mm	GlyGCC	TGCATTGGCCGGGAAACA	AGAAGAAGTGGGGAA	ATAT	100	100
15qE1-1	chr15	83266629	83272950	+	6321	510	RLTR1C	502	RLTR1C	GlnCTG|GlnTTG	AGGTCCCACGGAGTTCTG	AGAAGAAGAGGGGAA	CATC	100	93
15qE1	chr15	82362535	82368002	+	5467	646	RLTR6_Mm	646	RLTR6_Mm	GlyGCC	TGCATTGGCCGGGAAACA	AGAAGAAGTGGGGAA	ATAG	100	100
16qC3-1	chr16	77715365	77721485	-	6120	505	RLTR1C	505	RLTR1C	ThrTGT	AGGCCCCAGCGAGATCTG	AGAAGAAGAGGGGAA	-	100	83
17qA3-2	chr17	18897557	18902554	+	4997	449	RLTR6C_Mm	444	RLTR6C_Mm	ProAGG|ProCGG|ProTGG	GGGCTCGTCCGGGAT	AGAAGAAGTGGGGAA	CTCC	100	93
17qA3-2-2	chr17	19890775	19895247	+	4472	447	RLTR6C_Mm	447	RLTR6C_Mm	ProAGG|ProCGG|ProTGG	GGGCTCGTCCGGGATT	AGAAGAAGTGGGGAA	-	100	83
17qB1	chr17	35478209	35483162	+	4953	535	RLTR6_Mm	535	RLTR6_Mm	GlyGCC	TGCATTGGCCGGGAAACA	AGAAGAAGTGGGGAA	ACCT	100	93
17qE1-1	chr17	66015112	66020481	+	5369	602	RLTR6_Mm	602	RLTR6_Mm	GlyGCC	TGCATTGGCCGGGAAACA	AGAAGAAGTGGGGAA	ACAG	100	100
18qA1	chr18	6663828	6669137	-	5309	588	RLTR6_Mm	588	RLTR6_Mm	GlyGCC	TGCATTGGCCGGGAAACA	AGAAGAAGTGGGGAA	GACC	100	100
18qA1-2	chr18	11642542	11647951	-	5409	600	RLTR6_Mm	600	RLTR6_Mm	GlyGCC	TGCATTGGCCGGGAAACA	AGAAGAAGTGGGGAA	ATAC	100	100
18qA2	chr18	26003025	26008154	-	5129	544	RLTR6_Mm	544	RLTR6_Mm	GlyGCC	TGCATGGGCCGGGAA	AGAAGAAGTGGGGAA	CCAA	100	100
18qE4	chr18	89835529	89840570	+	5041	534	RLTR6_Mm	534	RLTR6_Mm	GlyGCC	TGCATTGGCCGGGAAACA	AGAAGAAGTGGGGAA	CAGA	100	93
19qA2	chr19	4061381	4066369	-	4988	534	RLTR6_Mm	534	RLTR6_Mm	GlyGCC	TGCATTGGCCGGGAAACA	AGAAGAAGTGGGGAA	GTTT	100	100
19qA3	chr19	3223703	3228796	-	5093	562	RLTR6_Mm	562	RLTR6_Mm	GlyGCC	TGCATTGGCCGGGAAACA	AGAAGAAGTGGGGAA	CTAG	100	100
	*Start and end positions are in opposite direction for - strand elements

## Sheet: TRUNCATED
Name	chromose	start*	end*	LTR-type	LTR-type	Strand	PSF-BM1	PSF-BM2
1Qc1.1tr	chr1	53386196	53390213	RLTR1C	RLTR1	-	-	-
1qE2.1tr	chr1	111138004	111141457	RLTR20B3	-	+	-	-
1qE6tr	chr1	195340249	195346126	RLTR1C	-	+	-	83
2qC3tr	chr2	75638103	75642945	RLTR6_Mm	RLTR6_Mm	+	100	100
3qA1tr	chr3	18289393	18292419	RLTR6_Mm	-	+	100	93
3qA3tr	chr3	23567423	23574371	RLTR1C	RLTR1C	+	72	83
3qE1tr	chr3	69651738	69654870	-	RLTR1C	-	-	-
3qE3tr	chr3	75814473	75817128	-	RLTR1C	+	100	90
4qB3tr	chr4	55418208	55423210	RLTR6_Mm	RLTR6_Mm	+	100	100
4qD21tr	chr4	117748879	117754617	RLTR1D	RLTR1C	+	100	83
6qB23tr	chr6	48225989	48243654	RLTR1C	RLTR1C	+	100	86
6qB3tr	chr6	60889450	60892890	-	RLTR6C_Mm	-	100	93
7qA2tr	chr7	17537839	17543252	RLTR6_Mm	RLTR6_Mm	+	100	100
7qB1tr	chr7	31758691	31763586	RLTR6C_Mm	RLTR6C_Mm	-	100	86
7qB1-2tr	chr7	32487686	32492279	RLTR6C_Mm	RLTR6C_Mm	-	100	86
7qCtr	chr7	61960673	61967933	RLTR1C	RLTR1C	+	100	83
7qE2tr	chr7	99816641	99821808	RLTR1C	RLTR1C	+	100	86
7qE2.2tr	chr7	106616686	106620533	-	RLTR1D	+	100	80
8qE1tr	chr8	123471711	123476644	RLTR1C	RLTR1D	-	95	83
9qA3tr	chr9	22227369	22228800	RLTR6B_Mm		+	-	-
9qDtr	chr9	76424615	76430072	RLTR1C	RLTR1C	-	95	86
XqF3-2tr	chrX	149315909	149321331	RLTR1C	RLTR1C	-	90	83
XqA11tr	chrX	9480314	9487068	RLTR1C	RLTR1C	+	95	86
XqC1tr	chrX	90089154	90094482	RLTR1C	RLTR1C	+	95	-
XqE1tr	chrX	115825361	115829731	RLTR1C	RLTR1C	+	100	90
XqF2tr	chrX	148044072	148049483	RLTR1C	RLTR1C	-	100	83
XqF2-2tr	chrX	148365593	148371002	RLTR1C	RLTR1C	-	100	83
XqF2-3tr	chrX	148532314	148537745	RLTR1C	RLTR1C	-	90	83
XqF3tr	chrX	148935038	148940426	RLTR1C	RLTR1C	-	100	83
XqF3.2tr	chrX	149149011	149154424	RLTR1C	RLTR1C	-	100	83
XqF3-3tr	chrX	149498697	149504079	RLTR1C	RLTR1C	-	90	83
XqF3-4tr	chrX	149647655	149653037	RLTR1C	RLTR1C	-	100	83
XqF3-5tr	chrX	154712430	154717950	RLTR5_Mm	RLTR5_Mm	+	-	90
10qD2tr	chr10	112551615	112553168	-	RLTR1C	+	-	-
10qD3tr	chr10	130140701	130149326	RLTR1C	RLTR1C	-	100	76
11qCtr	chr11	83255427	83258602	-	RLTR1C	-	-	-
12qD2tr	chr12	87554369	87558998	-	-	-	-	-
13qB3tr	chr13	62082080	62093618	RLTR6_Mm	RLTR6_Mm	-	100	96
13qB3.2tr	chr13	68089871	68103770	RLTR6B_Mm	RLTR6B_Mm	+	100	100
13qC3tr	chr13	87629930	87634095	RLTR6C_Mm	RLTR6C_Mm	+	100	86
14qA3tr	chr14	19389189	19394993	RLTR1C	RLTR1C	+	95	86
14qE23tr	chr14	106453537	106457685	RLTR6C_Mm	RLTR6C_Mm	+	100	86
15qA1tr	chr15	8275804	8281205	RLTR1C	RLTR1C	-	72	-
16qB1tr	chr16	21082273	21084222	RLTR1D	RLTR1D	-	-	-
16qC2tr	chr16	69854796	69856811	-	RLTR1C	+	100	83
17qA1tr	chr17	12592507	12597653	RLTR1A2_MM	RLTR1A2_MM	-	72	-
17qA32tr	chr17	21474113	21478215	-	RLTR6C_Mm	+	100	86
18qA13tr	chr18	10050242	10055965	RLTR1D	RLTR1D2_MM	+	-	90
18qE1tr	chr18	63699289	63702412	RLTR1C	RLTR1C	+	-	-

## Sheet: SOLO-LTRS
Name/LTR type	chromose	start*	end*	Strand
RLTR1C-chr1-1	chr1	144218806	144219306	+
RLTR1D-chr1-1	chr1	4800050	4800645	-
RLTR1D-chr1-2	chr1	54583256	54583786	-
RLTR6_Mm-chr1-1	chr1	79252848	79253226	-
RLTR1D-chr1-3	chr1	97795671	97796176	+
RLTR1D-chr1-4	chr1	100867207	100867780	-
RLTR1D-chr1-5	chr1	107319305	107319858	-
RLTR6_Mm-chr1-2	chr1	111785863	111786310	+
RLTR1D-chr1-6	chr1	114368555	114369107	+
RLTR1D-chr1-7	chr1	130473392	130473922	-
RLTR1D-chr1-8	chr1	147189886	147190458	-
RLTR6_Mm-chr1-3	chr1	148701870	148702519	+
RLTR1D-chr1-9	chr1	154600304	154600858	-
RLTR1D-chr1-10	chr1	164533269	164533799	-
RLTR1D-chr1-11	chr1	168100115	168100638	+
RLTR6_Mm-chr1-4	chr1	168601048	168601563	+
RLTR6_Mm-chr1-5	chr1	171315014	171315555	+
RLTR1D-chr1-12	chr1	180574213	180574705	-
RLTR1D-chr10-1	chr10	24158033	24158575	+
RLTR1D-chr10-2	chr10	26738665	26739253	-
RLTR6_Mm-chr10-1	chr10	33663527	33663973	-
RLTR6_Mm-chr10-2	chr10	34899193	34899528	+
RLTR1C-chr10-1	chr10	41296414	41296915	+
RLTR6_Mm-chr10-3	chr10	55905791	55906447	+
RLTR1C-chr10-2	chr10	61705433	61705936	-
RLTR6_Mm-chr10-4	chr10	89845251	89845790	-
RLTR1C-chr10-3	chr10	96066087	96066591	-
RLTR1D-chr10-3	chr10	109312395	109312943	+
RLTR1D-chr10-4	chr10	117450970	117451510	-
RLTR6_Mm-chr11-1	chr11	17234383	17234923	+
RLTR1D-chr11-1	chr11	27399271	27399818	+
RLTR1D-chr11-2	chr11	46694531	46695086	-
RLTR1D-chr11-3	chr11	66408729	66409266	+
RLTR6_Mm-chr11-2	chr11	97784871	97785476	-
RLTR1D-chr11-4	chr11	121963157	121963729	+
RLTR1D-chr12-1	chr12	10737727	10738272	+
RLTR1C-chr12-1	chr12	18084864	18085366	+
RLTR1C-chr12-2	chr12	18697940	18698441	+
RLTR6_Mm-chr12-1	chr12	18795627	18796080	-
RLTR1C-chr12-3	chr12	18797116	18797618	+
RLTR6_Mm-chr12-2	chr12	18822737	18823189	+
RLTR1D-chr12-2	chr12	20913791	20914348	+
RLTR1C-chr12-4	chr12	22076722	22077224	-
RLTR1C-chr12-6	chr12	22802902	22803403	+
RLTR1C-chr12-5	chr12	23235679	23236181	+
RLTR1C-chr12-7	chr12	24148842	24149344	-
RLTR6_Mm-chr12-3	chr12	24356881	24357144	+
RLTR1D-chr12-3	chr12	48990858	48991464	-
RLTR6_Mm-chr12-4	chr12	88091509	88091965	+
RLTR6_Mm-chr12-5	chr12	88099641	88100092	+
RLTR1D-chr12-4	chr12	90595062	90595615	+
RLTR1C-chr13-1	chr13	14617443	14617957	+
RLTR6_Mm-chr13-1	chr13	17685699	17686340	-
RLTR6_Mm-chr13-2	chr13	22573002	22573553	-
RLTR1D-chr13-1	chr13	41146690	41147245	+
RLTR6_Mm-chr13-3	chr13	67870591	67871050	-
RLTR6_Mm-chr13-4	chr13	85038547	85038996	-
RLTR1C-chr13-2	chr13	93208892	93209394	-
RLTR6_Mm-chr13-5	chr13	93762115	93762723	-
RLTR1D-chr13-2	chr13	96474293	96474826	+
RLTR1D-chr13-3	chr13	97047071	97047612	-
RLTR1D-chr13-4	chr13	106912857	106913386	-
RLTR1D-chr14-1	chr14	9500983	9501468	-
RLTR6_Mm-chr14-1	chr14	13597747	13598312	-
RLTR1C-chr14-1	chr14	26788786	26789273	-
RLTR6_Mm-chr14-2	chr14	34657852	34658397	-
RLTR6_Mm-chr14-3	chr14	38117431	38117886	+
RLTR1D-chr14-2	chr14	41063658	41064201	+
RLTR1D-chr14-3	chr14	75413206	75413752	-
RLTR1D-chr14-4	chr14	81922862	81923407	-
RLTR6_Mm-chr14-4	chr14	83421731	83422274	-
RLTR6_Mm-chr14-5	chr14	91647318	91647887	+
RLTR1D-chr14-5	chr14	95394537	95395092	+
RLTR1D-chr14-6	chr14	100624951	100625492	-
RLTR1C-chr14-2	chr14	121402164	121402670	-
RLTR1D-chr15-1	chr15	19391706	19392293	-
RLTR1D-chr15-2	chr15	22762463	22762998	-
RLTR6_Mm-chr15-1	chr15	28979974	28980521	+
RLTR1D-chr15-3	chr15	29500880	29501437	-
RLTR1D-chr15-4	chr15	82674793	82675339	+
RLTR6_Mm-chr16-1	chr16	6342359	6342896	+
RLTR1C-chr16-1	chr16	15619773	15620299	+
RLTR6_Mm-chr16-2	chr16	18850622	18851184	-
RLTR1D-chr16-1	chr16	31000166	31000638	-
RLTR1D-chr16-2	chr16	32537060	32537584	-
RLTR1C-chr16-2	chr16	36581101	36581411	+
RLTR1C-chr16-3	chr16	42441699	42442176	-
RLTR1D-chr16-3	chr16	52255167	52255715	+
RLTR6_Mm-chr16-3	chr16	54108594	54109134	+
RLTR6_Mm-chr16-4	chr16	89412651	89413278	+
RLTR6_Mm-chr17-1	chr17	15592637	15593275	-
RLTR1C-chr17-1	chr17	16727575	16728065	-
RLTR6_Mm-chr17-3	chr17	16944698	16945268	+
RLTR1D-chr17-1	chr17	18955717	18956268	-
RLTR6_Mm-chr17-4	chr17	20322479	20322935	+
RLTR6_Mm-chr17-5	chr17	21774620	21775072	+
RLTR1D-chr17-2	chr17	28889825	28890375	+
RLTR1C-chr17-2	chr17	31534431	31534934	+
RLTR1C-chr17-3	chr17	33730745	33731248	-
RLTR1D-chr17-3	chr17	36799752	36800281	-
RLTR1D-chr17-4	chr17	43525625	43526160	-
RLTR1C-chr17-4	chr17	60157685	60158186	-
RLTR6_Mm-chr17-2	chr17	63524970	63525608	-
RLTR1D-chr17-5	chr17	66178948	66179411	+
RLTR1D-chr17-6	chr17	87904962	87905494	+
RLTR6_Mm-chr18-1	chr18	7862976	7863650	-
RLTR1D-chr18-1	chr18	9908544	9909097	-
RLTR1D-chr18-2	chr18	24071094	24071657	+
RLTR1D-chr18-3	chr18	28210994	28211526	-
RLTR6_Mm-chr18-2	chr18	34557089	34557644	-
RLTR1D-chr18-4	chr18	49746198	49746735	+
RLTR1D-chr18-5	chr18	74417549	74418138	-
RLTR6_Mm-chr19-1	chr19	4045068	4045631	-
RLTR6_Mm-chr19-2	chr19	8088859	8089481	-
RLTR6_Mm-chr19-3	chr19	24907956	24908493	-
RLTR1D-chr2-1	chr2	62000362	62000900	-
RLTR6_Mm-chr2-1	chr2	76305052	76305502	-
RLTR1D-chr2-2	chr2	81291958	81292524	+
RLTR1D-chr2-3	chr2	85901776	85902333	+
RLTR1D-chr2-4	chr2	89859579	89859889	+
RLTR6_Mm-chr2-2	chr2	127022267	127022950	+
RLTR6_Mm-chr2-3	chr2	146889939	146890488	+
RLTR6_Mm-chr2-4	chr2	155028961	155029651	-
RLTR6_Mm-chr2-5	chr2	168237714	168238312	+
RLTR6_Mm-chr3-1	chr3	8454687	8455293	-
RLTR1D-chr3-1	chr3	9010357	9010892	+
RLTR1C-chr3-1	chr3	14484625	14485124	-
RLTR6_Mm-chr3-2	chr3	18824238	18824734	-
RLTR1D-chr3-2	chr3	20089233	20089788	-
RLTR1C-chr3-2	chr3	20163475	20163978	+
RLTR1C-chr3-3	chr3	38536962	38537465	-
RLTR1C-chr3-4	chr3	38600810	38601078	-
RLTR6_Mm-chr3-3	chr3	46235794	46236238	-
RLTR1D-chr3-3	chr3	64200978	64201512	-
RLTR1D-chr3-4	chr3	65083810	65084366	+
RLTR1C-chr3-5	chr3	69698410	69698659	+
RLTR1D-chr3-5	chr3	72876674	72877238	-
RLTR1C-chr3-6	chr3	83884019	83884535	-
RLTR1D-chr3-6	chr3	90975456	90976041	+
RLTR1D-chr3-7	chr3	91961139	91961647	+
RLTR1D-chr3-8	chr3	96372298	96373183	-
RLTR1D-chr3-9	chr3	110855414	110855984	+
RLTR6_Mm-chr3-4	chr3	152958994	152959446	+
RLTR1D-chr3-10	chr3	154040175	154040714	+
RLTR1D-chr3-11	chr3	155940251	155940806	+
RLTR6_Mm-chr4-1	chr4	23849566	23850136	+
RLTR6_Mm-chr4-2	chr4	52683164	52683724	-
RLTR1D-chr4-1	chr4	75206464	75207022	+
RLTR1D-chr4-2	chr4	79379196	79379771	+
RLTR1D-chr4-3	chr4	101888237	101888775	-
RLTR1D-chr4-4	chr4	102149412	102149945	+
RLTR1D-chr4-5	chr4	107905687	107906216	-
RLTR6_Mm-chr4-3	chr4	111167757	111168217	-
RLTR1D-chr4-6	chr4	127002299	127002734	-
RLTR1C-chr4-1	chr4	127063647	127064150	-
RLTR1C-chr4-2	chr4	134536455	134536957	-
RLTR1D-chr4-7	chr4	143244719	143245314	-
RLTR6_Mm-chr4-4	chr4	143975532	143976143	-
RLTR6_Mm-chr4-5	chr4	143981687	143982243	-
RLTR6_Mm-chr5-1	chr5	6919383	6919835	-
RLTR6_Mm-chr5-2	chr5	8754244	8754852	-
RLTR6_Mm-chr5-3	chr5	25240352	25240961	+
RLTR6_Mm-chr5-4	chr5	30206277	30206897	+
RLTR6_Mm-chr5-5	chr5	32954009	32954641	+
RLTR6_Mm-chr5-6	chr5	36798747	36799383	-
RLTR6_Mm-chr5-7	chr5	56417923	56418378	-
RLTR1C-chr5-1	chr5	62203565	62204072	-
RLTR1D-chr5-1	chr5	88346780	88347317	-
RLTR1D-chr5-2	chr5	105179257	105179805	+
RLTR6_Mm-chr5-8	chr5	113812080	113812665	-
RLTR1C-chr5-2	chr5	121613159	121613635	+
RLTR1D-chr5-3	chr5	122781697	122782243	-
RLTR6_Mm-chr5-9	chr5	140412703	140413302	-
RLTR1D-chr5-4	chr5	150663800	150664220	-
RLTR1D-chr6-1	chr6	3237323	3237817	+
RLTR1C-chr6-1	chr6	13611756	13612258	+
RLTR6_Mm-chr6-1	chr6	50018617	50019191	-
RLTR6_Mm-chr6-2	chr6	56709653	56710326	-
RLTR1D-chr6-2	chr6	57433563	57434087	-
RLTR1C-chr6-2	chr6	81491338	81491825	+
RLTR1D-chr6-3	chr6	129006162	129006707	+
RLTR6_Mm-chr6-3	chr6	132428547	132429140	-
RLTR6_Mm-chr6-4	chr6	149359684	149360251	-
RLTR6_Mm-chr6-5	chr6	149391519	149392144	-
RLTR1D-chr7-1	chr7	6991715	6992239	+
RLTR1D-chr7-2	chr7	17866640	17867062	+
RLTR6_Mm-chr7-1	chr7	23307500	23307960	-
RLTR6_Mm-chr7-2	chr7	29979397	29979905	+
RLTR6_Mm-chr7-3	chr7	41894721	41895167	-
RLTR1D-chr7-3	chr7	43061014	43061391	+
RLTR6_Mm-chr7-4	chr7	53972554	53972949	-
RLTR6_Mm-chr7-5	chr7	54420071	54420663	-
RLTR1D-chr7-4	chr7	61485390	61485963	-
RLTR6_Mm-chr7-6	chr7	86605520	86606146	-
RLTR1D-chr7-5	chr7	90440552	90441095	+
RLTR1D-chr7-6	chr7	104321689	104322222	+
RLTR6_Mm-chr7-7	chr7	104513382	104513830	+
RLTR1C-chr7-1	chr7	118862618	118863102	-
RLTR1D-chr7-7	chr7	119544867	119545406	+
RLTR1D-chr7-8	chr7	143877306	143877854	-
RLTR6_Mm-chr8-1	chr8	18970580	18971113	-
RLTR1D-chr8-1	chr8	26180487	26181024	-
RLTR6_Mm-chr8-2	chr8	33664461	33665030	+
RLTR1D-chr8-2	chr8	34970604	34971146	-
RLTR6_Mm-chr8-3	chr8	39193276	39193736	-
RLTR1D-chr8-3	chr8	40073093	40073661	+
RLTR1D-chr8-4	chr8	81892031	81892622	-
RLTR1D-chr8-5	chr8	83306176	83306776	-
RLTR1D-chr8-6	chr8	129114878	129115414	+
RLTR1D-chr8-7	chr8	129116851	129117411	-
RLTR1D-chr9-1	chr9	6393046	6393598	+
RLTR1C-chr9-1	chr9	6737950	6738204	-
RLTR1D-chr9-2	chr9	8773671	8774212	+
RLTR1D-chr9-3	chr9	25688469	25689063	-
RLTR1D-chr9-4	chr9	42778398	42778968	+
RLTR6_Mm-chr9-1	chr9	42991189	42991792	-
RLTR1D-chr9-5	chr9	57199397	57199952	+
RLTR6_Mm-chr9-2	chr9	80570042	80570486	+
RLTR1C-chr9-2	chr9	89985783	89986286	-
RLTR1D-chr9-6	chr9	92244198	92244742	-
RLTR1C-chr9-3	chr9	103252276	103252780	-
RLTR1D-chr9-7	chr9	109149487	109150000	-
RLTR1D-chrX-1	chrX	5632031	5632562	-
RLTR1D-chrX-2	chrX	10296146	10296711	-
RLTR1D-chrX-3	chrX	17826185	17826743	+
RLTR1D-chrX-4	chrX	22011173	22011701	-
RLTR6_Mm-chrX-1	chrX	46448295	46448917	+
RLTR6_Mm-chrX-2	chrX	63760037	63760617	+
RLTR1D-chrX-5	chrX	95978086	95978626	+
RLTR6_Mm-chrX-3	chrX	105426119	105426653	+
RLTR1D-chrX-6	chrX	122177290	122177833	-
RLTR6_Mm-chrX-4	chrX	124285583	124286208	+
RLTR1D-chrX-7	chrX	127405852	127406381	-
RLTR1D-chrX-8	chrX	135972040	135972587	+
RLTR1D-chrX-9	chrX	136489519	136490054	-
RLTR1C-chrX-1	chrX	151983917	151984419	-
RLTR1D-chrY-1	chrY	3827353	3827875	-
