# Supplementary material for: Genomic analysis of mouse VL30 retrotransposons
Source: Mob DNA. 2016 May 6;7:10. doi: 10.1186/s13100-016-0066-8 (PMC4859993; doi:10.1186/s13100-016-0066-8)
Supplement: Additional file 2: — Common and unique transcription factor binding sites in LTRs of full-length, truncated and solo LTR VL30 sequences. The Microsoft Excel file contains three sheets each one presenting all transcription factor binding sites of full-length, truncated and solo LTR VL30 sequences, respectively. (XLS 554 kb) [file 13100_2016_66_MOESM2_ESM.xls]

## Sheet: Full-length
Matrix Family	p-value	Match Total	Common to #sequences	Match (genome only)	Common to #sequences	1qA2	2qH4	3qC	3qE2	4qA1	4qA12	4qA3	4qB3	4qC3	4qE1	4qE12	4qE2	1QA5	5qA3	5qE3	5qG2	6qA2	6qB1	6qG2	6qG3	7qA1	7qA12	7qA3	1qC11	7qA32	7qB4	7qF3	8qA4	8qA42	8qB33	8qC3	8qD3	9qA52	9qE31	1qD	10qC12	10qD1	10qD22	11qA1	11qC	12qA11	12qA12	12qA122	12qA13
O$VTBP	1.17198e-13	371	93	346	86	6	5	2	3	5	5	2	2	6	5	7	5	2	1	6	5	6	2	5	7	6	5	5	2	5	2	2	4	2	5	4	5	4	4	7	2	2	2	6	3	7	4	6	4
V$ABDB	2.31345e-12	293	93	275	86	4	4	2	3	3	3	4	3	4	3	2	4	3	3	4	4	3	3	4	3	3	3	4	2	2	3	2	3	3	4	3	4	3	2	5	5	4	3	4	2	4	5	3	5
V$FKHD	8.82976e-08	286	93	269	86	4	2	4	3	3	2	3	5	4	3	1	3	3	4	1	3	2	3	2	4	6	7	2	4	1	4	4	3	2	2	3	2	2	2	3	3	4	3	3	2	4	5	4	3
V$HOMF	2.01007e-06	550	93	516	86	4	5	6	5	5	3	5	4	4	5	6	4	8	5	5	4	8	8	5	7	8	7	5	7	6	7	3	4	4	8	4	5	6	2	6	8	8	1	7	12	7	4	7	5
V$NR2F	2.12505e-08	274	93	250	86	3	4	2	1	4	2	2	1	5	3	3	3	3	1	4	5	2	3	3	3	1	3	2	2	3	2	3	2	1	3	2	5	3	2	3	1	1	3	3	3	3	5	3	4
V$HOXF	2.54402e-09	294	92	273	85	3	3	3	4	3	2	4	2	3	4	2	3	4	4	3	3	4	5	4	4	1	4	3	4	3	4	1	2	1	3	2	3	3	1	2	4	5	0	4	4	4	1	3	2
V$PARF	2.24182e-14	298	92	269	85	4	4	3	2	4	4	2	1	4	4	4	4	2	3	5	4	4	2	4	2	3	4	4	3	4	3	1	2	1	2	2	4	3	2	4	2	1	2	4	3	4	3	3	3
W$RPOA	---	223	92	207	85	2	3	4	3	1	2	2	1	2	2	2	2	2	3	3	2	2	2	2	2	3	1	2	3	1	3	3	4	2	2	4	2	1	2	2	3	3	2	2	1	2	5	3	5
V$BRNF	1.28317e-10	321	91	295	84	5	4	2	5	5	4	1	2	5	5	4	5	2	3	6	5	3	2	5	5	2	4	4	3	4	3	1	1	2	3	1	4	3	0	4	6	5	0	5	2	4	1	3	3
V$HNF1	1.7192e-11	158	91	144	84	2	2	2	1	2	2	1	2	2	2	2	2	1	3	3	2	2	1	2	2	3	2	2	2	2	2	1	0	1	1	0	2	1	1	2	4	1	1	2	1	2	2	2	1
V$NKX6	6.31058e-23	126	91	118	85	1	1	2	2	1	1	1	1	1	1	1	1	2	2	1	1	1	2	1	1	1	1	1	2	1	2	1	1	1	1	1	1	1	1	1	3	2	1	1	2	1	0	1	1
V$STAT	1.86257e-07	336	91	317	85	7	3	2	1	5	1	4	3	5	1	2	5	5	5	5	6	3	4	5	6	1	5	3	2	1	2	4	3	3	5	3	6	5	3	3	3	3	5	5	4	5	1	6	6
V$CEBP	2.76002e-13	240	90	215	83	2	2	4	1	3	3	0	1	2	4	3	2	3	3	2	2	2	4	3	2	4	2	3	4	2	3	1	2	1	1	2	1	1	1	0	1	2	1	3	4	2	3	2	1
V$KLFS	7.18555e-05	303	90	279	83	3	3	5	2	3	3	0	2	3	3	3	3	3	8	3	3	3	4	3	2	2	2	3	9	3	8	0	0	2	3	1	3	3	1	3	2	2	2	3	3	3	3	1	2
V$NKXH	7.18555e-05	159	90	146	84	2	2	1	5	2	1	2	5	2	1	1	2	2	1	2	2	1	2	1	1	2	4	2	1	2	1	2	1	2	1	1	2	1	1	1	3	3	2	1	2	1	1	1	4
V$RREB	3.85889e-35	156	89	145	83	2	2	3	2	2	1	2	1	1	1	1	3	2	2	2	2	1	2	2	2	0	2	2	2	1	2	3	1	2	2	1	2	2	1	2	2	2	2	2	2	2	1	1	1
V$GREF	6.53472e-12	265	88	245	82	3	4	1	2	7	3	2	1	1	5	5	3	3	2	2	3	3	3	6	3	3	3	4	1	6	1	3	2	1	6	2	2	5	2	5	0	2	3	4	3	4	5	3	4
V$LHXF	5.62283e-11	267	88	250	82	3	3	2	7	1	3	3	4	3	3	1	3	3	2	3	3	3	3	3	3	2	8	3	2	1	2	2	3	5	3	3	3	1	1	3	8	8	0	3	1	3	0	2	3
V$SP1F	1.16644e-13	205	88	191	81	2	2	4	1	2	2	0	1	2	2	2	2	2	3	2	2	2	2	2	2	5	1	2	7	2	6	0	0	1	2	0	2	2	1	2	1	1	2	2	2	2	2	1	2
V$BCL6	9.52037e-17	181	87	166	80	3	2	2	1	3	1	1	0	3	2	1	2	1	0	5	3	4	1	3	3	1	1	2	1	4	1	1	1	1	3	1	3	3	0	3	1	1	3	4	1	4	1	3	2
V$MYT1	4.91814e-08	266	87	245	80	4	4	4	0	3	3	1	1	3	2	2	4	4	3	3	3	2	5	4	2	2	0	4	4	2	3	3	3	1	4	3	4	4	2	5	1	0	1	3	3	3	3	4	4
V$DMRT	6.61872e-10	145	86	130	79	2	1	1	1	2	3	1	1	1	2	1	1	2	1	1	1	2	3	4	2	2	0	1	1	1	2	0	2	0	1	3	1	3	2	1	1	0	0	2	1	4	2	2	2
V$HOXC	5.91296e-09	110	86	103	80	1	1	1	3	1	1	1	2	1	1	1	1	2	0	1	1	1	2	1	1	1	1	1	1	1	0	2	1	1	1	1	1	1	1	1	3	1	2	1	2	1	1	1	1
V$INSM	9.4932e-32	120	86	112	80	1	1	2	2	1	1	2	1	1	1	1	1	2	1	1	1	1	2	1	1	0	1	1	2	1	2	2	0	0	1	0	1	1	1	1	1	2	2	1	2	1	1	1	1
V$NFKB	1.40611e-18	131	86	122	80	2	1	1	4	2	1	4	1	1	1	2	2	2	1	1	0	1	1	1	1	1	3	2	1	2	1	2	1	2	1	1	1	1	4	1	2	3	2	1	1	1	0	0	1
V$AP1R	0.000222773	164	85	154	79	2	2	1	5	2	2	6	4	2	2	2	1	1	1	3	1	1	1	2	1	3	1	2	1	4	1	4	0	2	1	0	1	1	4	2	6	3	3	1	1	2	1	1	1
V$EGRF	1.04387e-13	332	85	307	78	3	3	7	1	3	3	0	1	3	3	4	3	5	4	3	3	4	5	3	4	1	2	3	10	3	9	0	1	0	3	0	3	3	1	4	0	1	0	4	5	4	3	2	1
V$HBOX	3.51157e-07	161	85	149	78	1	2	1	4	1	0	2	3	1	2	3	1	2	1	2	1	2	2	3	1	3	3	2	1	2	1	1	0	1	2	0	3	2	0	2	5	5	1	1	3	1	1	1	0
V$PLAG	2.61669e-13	175	85	160	78	2	2	3	1	2	2	3	0	2	2	2	2	2	2	2	2	2	2	2	1	1	2	2	5	2	3	1	1	4	2	1	2	2	0	2	0	0	0	2	2	2	2	2	1
V$SNAP	2.07212e-17	131	85	123	80	2	2	1	1	2	0	1	1	2	1	1	2	1	1	2	2	1	1	2	2	1	3	2	1	1	1	1	1	3	2	1	2	1	3	2	2	1	0	2	1	2	1	1	1
V$AP1F	1.78223e-29	166	84	153	78	2	3	2	2	3	3	2	2	2	3	2	2	2	2	4	2	1	2	2	1	0	0	3	2	4	2	2	0	0	2	1	2	2	2	1	2	2	2	1	2	1	1	1	2
V$OCT1	0.00193087	142	84	134	78	1	1	2	7	1	1	3	5	1	1	0	1	1	2	1	1	2	1	1	1	1	3	1	1	1	1	4	1	3	1	1	1	1	3	1	6	6	2	1	1	2	0	0	2
V$ZF02	4.7622e-09	411	83	375	76	4	4	11	0	4	6	1	0	4	5	4	4	6	5	5	4	4	6	4	3	3	1	4	12	5	10	0	1	1	4	2	4	4	0	5	0	0	1	4	6	4	4	3	4
V$NF1F	9.64429e-19	195	82	174	75	2	2	2	0	5	4	0	0	2	5	5	2	0	3	4	3	2	1	4	0	1	2	4	2	5	2	0	2	1	2	2	2	2	0	2	1	3	0	2	1	2	5	2	2
V$SAL2	4.99862e-31	87	82	80	76	1	1	2	1	1	1	1	1	1	1	1	1	1	1	1	1	1	1	1	1	1	1	1	1	1	1	1	0	1	1	0	1	1	1	1	1	0	1	1	1	1	1	0	0
V$GLIF	1.49337e-10	144	81	132	74	1	1	4	0	2	2	2	0	1	3	2	1	1	2	2	2	1	1	2	2	2	2	1	2	1	3	0	1	3	1	2	1	2	0	1	0	0	2	2	1	2	2	2	3
V$HEAT	0.00820883	182	81	164	74	3	1	2	3	2	0	4	2	2	0	1	3	2	5	3	2	0	3	2	3	0	3	1	1	1	1	2	2	3	2	2	2	2	4	2	2	1	4	3	2	3	0	2	1
V$PAX6	5.80008e-05	115	81	102	74	1	2	1	1	2	2	1	0	1	2	2	1	1	0	3	1	1	1	2	1	3	0	2	2	3	1	2	0	1	1	0	1	2	2	1	2	0	1	1	1	1	1	1	1
V$P53F	4.63317e-14	154	79	137	73	2	3	1	1	3	3	1	3	2	3	3	2	1	2	5	2	2	1	3	2	0	0	3	0	5	0	1	0	0	2	1	2	2	1	2	0	0	1	2	1	2	1	1	1
V$CART	2.92821e-05	177	79	165	73	2	2	2	4	0	2	1	2	2	2	1	2	2	2	2	2	2	2	2	2	2	5	2	2	0	2	0	2	1	2	2	2	0	0	2	4	6	0	2	0	2	0	2	2
V$CDXF	6.96874e-08	150	79	140	74	2	3	0	3	2	2	1	1	2	2	2	2	1	0	2	2	2	1	2	1	2	2	2	0	2	0	1	2	2	2	2	2	2	1	2	3	3	2	2	1	2	6	3	3
W$RVUP	---	82	79	75	73	1	1	1	1	1	0	1	1	1	0	0	1	1	0	2	1	0	1	1	1	0	1	1	1	0	1	1	1	1	1	1	1	1	1	1	1	1	1	1	1	1	0	2	1
V$CTCF	1.29497e-10	100	78	91	72	1	2	1	1	1	0	3	1	1	1	1	1	1	1	1	2	0	1	0	1	0	2	2	2	1	1	1	1	0	0	0	3	0	1	1	1	1	1	1	1	1	0	0	2
V$GATA	0.0734836	169	78	158	72	2	2	0	4	2	2	2	3	2	2	2	2	1	0	2	2	2	1	2	2	0	4	2	0	2	0	4	2	4	2	2	2	2	4	2	3	3	4	2	1	2	3	1	2
V$MAZF	2.61553e-14	180	78	168	71	1	2	5	0	1	1	0	0	2	1	2	1	3	4	2	1	1	4	1	1	1	0	1	7	1	5	0	0	1	1	0	2	1	0	2	0	0	1	1	4	1	1	1	1
V$RXRF	0.67979	131	77	118	71	2	0	0	0	2	1	1	2	2	1	2	1	2	1	1	2	2	1	1	1	2	1	1	0	2	0	2	2	2	1	2	2	1	2	2	3	2	3	2	1	2	2	2	2
V$XBBF	0.00101172	228	78	209	72	4	3	0	1	5	4	1	1	4	5	4	3	1	0	4	5	5	2	4	5	1	3	3	0	4	0	1	2	1	3	2	4	3	0	5	1	1	1	5	1	5	4	3	3
V$IRFF	0.00564914	85	76	78	70	1	1	1	0	1	2	0	1	0	1	1	1	1	1	1	1	1	2	1	1	1	1	1	1	1	0	0	1	0	1	1	1	1	0	1	0	2	0	1	1	1	1	1	1
V$PAX5	0.000675466	90	77	82	71	2	1	1	0	1	1	0	0	1	1	1	1	1	1	1	0	1	1	1	1	4	2	1	1	1	1	1	1	2	1	1	0	1	1	1	1	0	0	1	1	1	1	1	1
V$SMAD	2.303e-09	123	77	114	72	2	2	2	0	2	2	0	0	2	1	2	2	2	2	2	1	1	2	2	1	2	0	2	1	2	2	0	1	0	2	2	1	2	0	1	0	1	0	1	2	1	1	1	1
V$GCMF	0.000176532	110	76	102	71	1	1	2	1	1	0	1	0	1	0	1	1	2	4	1	1	1	2	1	1	3	1	1	2	1	2	1	0	2	0	0	1	0	0	1	1	0	0	1	2	1	1	1	0
V$NDPK	1.40678e-16	223	75	206	68	2	2	5	0	2	2	0	0	2	2	2	2	4	4	2	2	2	4	2	2	1	0	2	8	2	6	0	0	0	2	0	2	2	0	2	0	0	0	2	4	2	2	1	1
V$CREB	0.943161	182	68	164	62	3	3	0	2	3	3	0	1	3	3	3	3	0	0	4	3	3	0	3	2	5	6	3	2	3	0	1	1	1	3	1	3	3	1	3	2	1	1	5	0	3	2	2	2
V$IKRS	6.87452e-08	94	68	84	63	3	1	0	1	3	1	2	0	1	0	0	2	2	1	1	1	0	2	2	1	2	1	2	0	1	0	1	1	1	1	1	1	2	1	1	1	1	2	1	0	1	0	1	1
V$LEFF	0.424252	160	69	151	64	3	2	0	0	2	3	0	1	3	3	3	3	3	0	3	3	2	2	3	1	2	0	3	0	2	0	2	2	0	3	3	3	3	0	2	1	0	1	2	1	2	4	2	3
V$MYBL	0.622242	106	69	101	65	2	0	1	1	2	0	1	1	2	0	0	2	1	3	2	2	0	1	2	2	1	1	0	1	0	1	1	2	0	2	2	2	2	1	0	0	0	1	3	1	2	0	0	2
V$NFAT	0.0430838	88	68	82	63	1	2	1	0	1	0	0	0	1	1	2	1	2	1	1	1	1	2	1	1	1	0	1	1	1	1	0	0	0	2	0	0	2	0	0	0	1	1	2	1	1	1	0	0
V$NOLF	2.33449e-09	99	67	92	61	2	1	1	0	2	1	0	0	1	2	2	2	1	1	1	1	1	0	2	1	0	0	2	1	2	1	0	2	0	3	2	1	2	0	1	0	0	0	2	0	2	3	1	2
V$NRSF	1.04515e-06	84	68	80	65	1	2	1	0	2	2	0	0	1	2	1	2	1	0	1	1	1	1	2	1	2	0	2	1	1	1	0	1	0	2	1	1	1	0	1	0	1	0	1	1	1	2	0	1
V$PURA	1.61684e-40	66	66	61	61	1	1	1	0	1	1	0	0	1	1	1	1	1	0	1	1	1	1	1	1	0	0	1	1	1	1	0	0	0	1	0	1	1	0	1	0	0	0	1	1	1	1	0	0
O$TF3C	8.66164e-65	114	63	105	57	3	1	0	0	1	1	0	0	0	1	1	3	1	1	3	1	1	1	1	3	1	0	1	0	1	0	0	3	0	1	3	3	1	0	3	0	0	0	3	1	3	1	3	3
V$E2FF	0.266758	124	63	111	56	1	1	5	0	1	1	0	3	0	0	1	1	0	0	1	2	0	2	4	1	3	0	1	4	0	4	0	1	0	2	2	1	5	0	1	0	2	0	2	0	3	0	1	1
V$MZF1	0.00692205	119	63	111	57	0	1	3	0	0	1	1	2	1	1	2	0	2	3	2	0	0	3	0	0	1	1	0	3	1	3	0	1	0	0	1	1	0	2	2	0	0	0	0	3	0	0	1	1
V$ETSF	1	137	61	129	58	0	2	3	1	1	0	2	3	0	0	1	0	2	1	0	0	1	3	1	0	3	4	0	3	1	1	3	0	1	2	1	0	2	4	0	1	2	2	1	4	0	0	0	0
V$ZFHX	0.0389124	73	61	66	55	1	0	1	0	0	1	0	0	1	0	1	1	1	1	0	0	1	2	1	1	1	0	1	1	0	2	0	1	1	0	1	0	0	0	0	0	0	1	1	1	1	1	1	0
V$SPZ1	2.51832e-10	72	58	68	54	1	0	2	0	0	0	1	0	1	0	0	1	1	0	1	1	1	1	0	2	1	0	0	1	0	1	0	1	0	0	1	1	0	0	2	0	0	1	2	1	2	0	1	1
V$SORY	1	91	58	87	55	1	0	1	1	1	0	0	1	2	0	0	1	0	2	1	1	0	0	1	1	7	2	0	2	0	1	1	0	0	1	0	0	1	0	0	1	0	2	1	2	1	2	3	0
V$PRDF	0.000237473	61	56	53	50	1	1	0	0	1	1	0	0	1	1	1	1	1	0	1	1	1	1	0	0	0	0	1	0	2	0	0	1	0	0	0	1	0	1	1	0	0	0	0	1	1	1	1	1
V$AARF	1.14578e-30	55	55	51	51	1	1	0	1	1	1	0	1	1	1	1	1	0	0	1	1	1	0	1	0	0	0	1	0	1	0	1	1	0	1	1	1	1	1	1	1	1	0	1	0	1	1	0	1
V$E4FF	1.608e-11	55	53	51	49	1	1	0	0	1	1	0	1	1	1	1	1	0	0	1	1	1	0	1	0	1	0	1	1	1	0	1	1	0	2	1	1	2	1	1	0	0	0	1	0	1	1	0	1
V$SATB	6.86068e-11	54	54	49	49	1	1	0	0	0	1	0	0	1	1	1	1	1	0	1	1	1	1	1	1	0	0	1	0	0	0	0	1	0	1	1	1	0	0	1	0	0	0	1	0	1	0	1	1
V$PLZF	0.0121377	53	51	50	48	1	1	0	2	1	0	1	1	1	0	0	1	0	0	1	1	0	0	1	1	1	1	1	0	0	0	1	1	1	1	1	1	1	1	2	0	1	1	1	0	1	0	1	1
O$PTBP	4.17864e-06	52	49	48	45	1	1	0	0	1	1	0	0	1	1	2	1	0	0	1	1	1	0	1	1	0	0	1	0	1	0	0	1	0	1	1	1	1	0	1	0	0	0	1	0	1	1	1	1
O$YTBP	7.92293e-16	55	49	51	45	1	1	0	0	1	1	0	0	1	1	3	1	0	0	1	1	1	0	1	1	0	0	1	0	1	0	0	1	0	1	1	1	1	0	1	0	0	0	1	0	1	1	1	1
V$GRHL	0.0183018	115	49	107	45	3	2	0	0	4	2	0	1	3	2	2	3	0	1	4	3	1	0	4	3	0	2	2	0	2	0	0	2	0	2	2	3	2	0	1	0	0	0	3	0	3	2	0	2
V$HAND	1	91	50	83	47	1	0	2	2	0	1	1	1	0	0	1	0	3	2	0	0	0	3	1	0	4	1	0	2	0	1	2	1	1	0	1	0	1	1	0	1	0	1	0	2	1	0	0	0
N$CEDS	---	85	47	74	42	2	2	0	0	2	2	0	0	2	2	2	2	0	0	3	2	1	0	2	2	1	1	2	0	3	0	0	0	0	0	0	2	0	0	2	0	0	0	2	0	1	1	1	1
N$MAB3	---	74	48	71	46	1	2	0	0	2	2	0	0	1	2	2	1	1	0	1	1	0	2	2	0	1	0	1	0	2	0	0	2	0	1	2	1	2	0	0	0	0	0	0	2	0	3	1	3
O$INRE	0.0113588	75	47	65	42	1	2	0	0	1	2	0	0	0	2	2	0	2	0	2	0	1	3	2	0	0	0	2	0	2	1	1	1	0	1	1	0	2	0	0	0	0	0	0	0	1	1	0	0
W$LTUP	---	48	47	45	44	0	0	1	0	0	0	0	0	0	1	0	0	1	1	0	0	0	1	0	0	2	0	0	1	1	1	1	0	1	0	0	0	0	0	1	1	0	0	1	1	1	1	0	0
V$HOXH	0.372011	48	45	44	41	1	1	0	0	1	0	0	0	1	0	0	1	0	1	1	1	0	0	1	1	2	0	1	0	0	1	0	0	0	1	0	1	1	0	1	0	0	0	1	0	1	0	1	1
V$RUSH	0.998847	61	45	59	43	0	1	2	0	0	1	0	0	0	1	2	0	0	2	0	0	1	0	1	0	4	1	1	1	0	1	0	0	1	1	0	1	1	0	1	1	0	0	1	0	0	0	0	0
V$SREB	3.71834e-06	49	43	43	38	1	1	0	0	1	0	1	0	0	0	0	1	0	0	1	1	0	0	1	1	1	0	1	0	0	0	0	1	0	1	1	1	1	0	1	1	0	0	1	0	1	0	2	2
V$DLXF	0.347204	63	42	61	40	1	0	1	4	1	0	0	2	1	0	0	1	0	1	0	1	0	0	0	1	0	3	0	1	0	1	0	0	0	0	0	0	0	1	0	4	4	0	1	0	1	1	0	0
V$EVI1	1	64	41	60	39	0	0	0	2	0	0	0	2	0	0	1	0	1	0	0	0	1	0	0	1	1	4	0	0	0	0	2	1	1	1	2	0	0	2	2	1	0	2	1	0	1	3	3	1
V$PERO	0.999978	53	41	49	38	0	0	1	0	0	0	1	0	0	0	1	0	2	0	0	0	0	2	0	0	0	0	0	1	1	1	0	0	1	0	1	0	0	0	0	1	0	0	0	2	0	1	0	0
V$TEAF	0.0750867	54	41	50	38	0	0	1	0	0	0	2	2	0	0	0	0	1	1	0	0	0	1	0	0	0	1	0	1	0	1	2	0	2	0	0	0	0	2	0	2	3	2	0	1	0	0	0	0
V$BARB	0.0138039	45	38	43	36	0	0	1	1	0	1	1	2	0	1	0	0	0	0	1	0	0	0	0	0	0	1	0	1	1	1	2	1	2	0	1	0	0	2	1	2	0	2	0	0	0	0	1	1
V$NEUR	0.998612	63	39	59	37	0	0	2	1	0	1	0	0	0	1	1	0	2	1	0	0	0	2	0	0	2	2	0	2	0	1	1	0	0	0	0	0	0	0	0	0	0	0	0	2	0	0	0	0
V$LTFM	0.000745634	38	38	34	34	1	1	0	0	1	1	0	0	1	1	0	1	1	0	1	0	0	1	1	0	0	0	1	0	1	0	0	0	0	0	0	1	1	0	0	0	0	0	0	0	0	1	0	1
V$MYOD	0.999996	65	38	61	36	0	0	2	1	0	1	0	0	0	1	1	0	2	2	0	0	0	2	0	0	2	1	0	2	0	2	1	0	0	0	0	0	0	0	0	0	0	0	0	2	0	0	0	0
V$RORA	0.999755	42	36	40	34	0	0	1	0	0	0	1	2	0	0	0	0	1	1	0	0	0	1	0	0	1	1	0	1	0	1	0	0	0	2	0	0	2	0	0	1	0	0	0	1	0	0	0	0
V$RP58	0.000111481	57	35	53	33	0	0	2	1	0	0	1	1	0	0	1	0	2	1	0	0	0	2	0	0	0	2	0	2	0	1	2	0	0	0	0	0	0	1	0	0	0	1	0	2	0	0	0	0
V$RU49	0.00279295	36	34	36	34	1	0	0	2	0	0	1	1	1	0	0	1	0	0	0	1	1	0	0	1	0	1	0	0	0	0	1	0	1	0	0	1	0	1	1	1	1	2	1	0	1	0	0	0
V$CAAT	1	36	30	32	26	0	0	0	0	0	1	1	0	0	0	0	0	0	0	0	0	0	2	1	0	2	1	0	0	0	0	2	0	1	0	1	0	1	1	0	1	1	1	0	0	1	0	0	0
V$HAML	0.995849	87	31	81	28	0	0	3	0	0	0	0	0	0	0	0	0	3	3	0	0	0	3	0	0	3	0	0	3	0	3	0	0	0	0	0	0	0	1	0	0	0	0	0	3	0	1	0	0
V$BRN5	1	44	29	43	28	1	0	0	0	2	0	0	1	1	0	0	0	0	0	0	0	0	0	0	1	3	0	0	0	3	0	0	0	2	0	0	0	2	0	1	2	2	0	0	2	1	0	0	0
V$STEM	1	36	29	34	27	0	0	1	1	0	1	1	3	0	0	0	0	0	2	0	0	0	0	0	0	0	0	0	1	0	1	0	0	1	0	0	0	0	1	0	1	2	2	0	0	0	0	1	0
V$ZF03	0.655991	31	30	30	29	0	0	1	1	0	0	0	1	0	0	0	0	1	1	0	0	0	1	0	0	2	0	0	1	0	1	0	0	0	0	0	0	0	0	0	0	0	1	0	1	0	0	0	0
V$BRAC	1	41	28	38	26	0	0	1	0	0	0	1	0	0	0	0	0	0	1	0	2	0	0	0	0	2	1	0	1	0	2	0	0	0	0	0	2	0	1	0	0	0	1	0	0	0	0	0	2
V$OAZF	0.164744	29	25	22	21	0	0	1	0	0	0	0	0	0	0	0	0	0	1	0	1	0	0	0	0	0	1	0	1	0	1	0	0	0	0	0	1	0	0	0	0	0	0	0	0	0	0	0	2
V$YY1F	1	29	23	29	23	0	2	0	1	1	0	2	1	0	0	0	0	0	1	0	0	0	0	0	0	4	0	0	0	1	0	0	0	0	0	0	0	0	1	0	1	0	1	0	1	0	0	0	0
V$ZF07	0.921017	24	23	22	21	0	0	1	0	0	0	0	0	0	0	0	0	1	0	0	0	0	1	0	0	0	0	0	1	0	1	0	0	0	0	0	0	0	0	0	0	0	0	0	1	0	0	0	0
M$TFAM	---	23	22	20	20	0	0	1	0	1	0	0	0	0	0	0	1	0	1	0	0	0	0	1	0	1	0	0	1	0	1	0	0	0	1	0	0	1	0	0	0	1	0	0	0	0	1	0	0
V$FAST	1	24	22	20	19	0	0	0	0	0	0	0	0	0	0	0	0	0	1	0	0	0	1	1	0	0	1	0	0	0	1	1	0	0	0	1	0	1	0	0	0	1	0	0	0	1	0	0	0
V$CLOX	1	39	21	39	21	0	0	0	2	0	0	2	0	0	0	0	0	0	0	0	0	2	1	0	0	2	1	0	0	0	0	3	0	2	0	0	0	0	0	0	3	3	3	0	0	2	0	0	0
V$PAX2	0.998302	24	21	20	18	1	0	0	0	0	0	0	0	2	0	0	0	0	0	0	0	0	0	0	0	0	1	0	0	0	0	0	0	1	0	0	0	0	1	1	0	1	1	0	1	1	0	0	0
V$ZF01	0.617861	21	21	20	20	0	0	0	1	0	0	0	1	0	0	0	0	0	1	0	0	0	0	0	0	0	1	0	1	0	1	1	0	1	0	0	0	0	1	0	1	1	1	0	0	0	0	0	0
V$AP2F	1	35	19	35	19	0	0	0	2	0	0	2	2	0	0	2	0	0	0	0	0	0	0	0	0	0	2	0	0	0	0	2	0	2	1	0	0	0	2	0	2	2	2	0	0	0	0	0	0
V$CHRF	0.997927	20	19	20	19	0	0	1	1	0	0	1	1	1	0	0	0	0	0	0	1	0	0	0	0	0	0	0	0	0	0	1	0	1	0	0	0	0	1	0	1	1	1	0	0	0	0	0	0
V$DEAF	0.564424	20	19	18	17	0	1	0	0	1	0	0	0	0	0	0	0	0	0	0	0	0	0	1	0	0	0	1	0	0	0	1	0	0	1	0	1	1	1	1	0	0	0	0	0	0	0	1	1
V$ZF09	1.65175e-20	19	19	18	18	0	0	1	0	0	0	0	0	0	0	0	0	0	0	0	0	0	1	0	0	0	0	1	1	0	1	0	0	0	0	0	0	0	0	0	0	0	1	0	1	0	0	0	0
V$CP2F	1	23	18	23	18	0	0	1	1	0	0	0	0	0	0	0	0	0	0	0	0	0	0	0	0	3	0	0	1	0	0	1	0	1	0	0	0	0	1	0	2	1	1	0	0	0	0	0	0
V$EBOX	1	35	18	34	17	0	0	0	0	0	0	3	0	0	0	0	0	0	0	0	0	0	0	0	0	2	3	0	0	0	0	3	0	3	0	0	1	0	2	0	0	3	0	0	0	0	0	0	1
V$NGRE	0.999687	18	18	16	16	0	0	0	0	0	0	0	0	0	0	1	0	1	0	0	0	0	1	0	0	0	0	0	0	1	1	0	0	0	0	1	0	0	0	0	0	0	0	0	1	0	0	0	0
V$OVOL	0.999997	28	18	27	17	0	0	0	1	0	0	0	2	0	0	0	0	0	0	0	0	1	0	0	0	2	1	0	0	0	0	2	0	2	0	1	0	0	1	0	2	2	3	0	0	0	0	0	0
V$PBXC	1	21	18	21	18	0	0	0	1	0	0	1	1	0	0	0	0	0	0	0	0	0	1	0	0	2	1	0	0	0	0	2	0	2	0	0	0	0	1	0	1	1	1	0	0	0	0	0	0
V$CIZF	0.985655	18	18	16	16	0	0	0	0	0	0	0	0	0	0	0	0	1	0	0	0	0	1	0	0	1	0	0	0	0	0	0	0	0	0	0	0	0	0	0	0	1	0	0	1	0	0	0	0
V$SRFF	1	22	16	18	14	0	0	0	1	0	0	1	1	0	0	1	0	0	0	0	0	0	0	0	0	3	0	0	0	0	0	0	0	1	0	0	0	0	1	0	0	0	2	0	0	0	0	0	0
V$AIRE	0.816138	19	15	18	14	0	0	0	0	0	0	2	1	0	0	0	0	0	0	0	0	0	0	0	0	0	0	0	0	0	0	1	0	1	1	0	0	1	1	0	2	1	2	0	0	0	0	0	0
V$HMTB	0.999991	15	15	14	14	0	0	1	0	0	0	0	0	0	0	0	0	0	1	0	1	0	0	0	0	1	0	0	1	0	1	0	0	0	0	0	0	0	0	0	0	0	0	0	0	0	0	0	0
V$IRXF	0.996399	41	15	41	15	2	0	0	2	0	0	2	4	0	0	0	0	0	0	0	0	0	0	0	0	0	0	0	0	0	0	4	0	2	0	0	0	0	3	0	4	4	2	0	0	0	0	0	0
V$PAXH	0.993092	42	15	41	14	0	0	0	5	0	0	1	3	0	0	0	0	0	0	0	0	0	0	0	0	0	2	0	0	0	0	1	0	1	0	0	0	0	1	0	5	5	0	0	0	0	0	0	0
V$RBPF	0.999998	15	15	15	15	0	0	0	0	0	0	1	0	0	0	0	0	0	1	0	0	0	0	0	0	1	1	0	0	0	0	1	0	1	0	0	0	0	1	0	1	1	1	0	0	0	0	0	0
O$XCPE	0.99843	16	14	14	13	0	0	1	0	0	0	0	0	0	0	0	0	0	1	0	0	0	0	0	0	1	0	0	1	0	1	0	0	0	0	0	0	0	0	0	0	0	0	0	0	0	0	0	0
V$BCDF	1	17	14	17	14	0	0	0	1	0	0	0	1	0	0	0	0	0	0	0	0	0	0	0	0	0	1	0	0	0	0	1	0	2	0	0	0	0	1	0	1	1	1	0	0	0	0	0	0
V$SIXF	0.999976	16	14	15	13	0	0	0	2	0	0	0	1	0	0	0	0	0	0	0	0	0	0	0	0	0	0	0	0	0	0	1	0	1	0	0	0	0	1	0	1	1	1	0	0	0	0	0	0
V$TALE	1	17	14	17	14	0	0	0	1	0	0	0	1	0	0	0	0	0	0	0	0	0	0	0	0	1	0	0	0	0	0	2	0	2	0	0	0	0	1	0	1	1	2	0	0	0	0	0	0
V$PDX1	1	33	13	33	13	0	0	0	4	0	0	0	2	0	0	0	0	0	0	0	0	0	0	0	0	0	2	0	0	0	0	0	0	2	0	0	0	0	0	0	4	4	1	0	0	0	0	0	0
V$ZF05	0.99788	13	13	13	13	0	0	0	1	0	0	1	1	0	0	0	0	0	1	0	0	0	0	0	0	0	1	0	0	0	0	0	0	1	0	0	0	0	1	0	1	0	1	0	0	0	0	0	0
N$CSKN	---	13	12	12	11	0	0	0	1	0	0	1	0	0	0	0	0	0	0	0	0	0	0	0	0	0	1	0	0	0	0	2	0	1	0	0	0	0	0	0	0	0	1	0	0	0	0	0	0
V$AHRR	1	15	12	14	11	0	0	1	0	0	0	0	1	0	0	0	0	0	1	0	0	0	0	0	0	0	0	0	0	0	0	0	0	0	0	0	0	0	1	0	0	3	0	0	0	0	0	0	0
V$EREF	1	15	12	14	11	0	0	0	0	0	0	0	0	0	0	0	0	0	0	0	0	0	0	0	0	3	1	0	0	0	0	1	0	0	0	0	0	0	1	0	0	1	1	0	0	0	0	0	0
V$PIT1	0.999997	24	12	22	11	0	0	2	0	0	0	0	0	0	0	0	0	0	2	0	0	0	0	0	0	0	0	0	2	0	2	0	0	0	0	0	0	0	0	0	0	0	0	0	0	0	0	0	0
V$GFI1	1	11	11	11	11	0	0	0	0	0	0	0	1	0	0	0	0	0	0	0	0	0	1	0	0	0	0	0	0	0	0	0	0	1	0	0	0	0	0	0	1	1	0	0	0	0	0	0	0
V$NRF1	0.966134	16	10	14	9	0	0	1	0	0	0	0	0	0	0	0	0	0	1	0	0	0	0	0	0	0	0	0	2	0	2	0	0	0	0	0	0	0	0	0	0	0	0	0	0	0	0	0	0
B$CRBS	---	10	9	10	9	0	0	0	0	0	0	0	0	0	0	0	0	0	0	0	0	0	1	0	0	0	1	0	1	0	0	1	0	0	0	0	0	0	2	0	0	0	1	0	0	0	0	0	0
O$TF2B	0.590967	9	9	9	9	0	0	1	0	0	0	0	0	0	0	0	0	0	0	0	0	0	0	0	0	0	0	0	1	0	1	0	0	0	0	0	0	0	0	0	0	0	0	0	0	0	0	0	0
V$HESF	1	14	9	14	9	0	0	0	2	0	0	2	0	0	0	0	0	0	0	0	0	0	0	0	0	1	1	0	0	0	0	1	0	2	0	0	0	0	0	0	0	1	2	0	0	0	0	0	0
V$HNF6	1	10	9	10	9	0	0	0	0	0	1	1	1	0	0	0	0	1	0	0	0	0	0	0	0	0	0	0	0	0	0	1	0	1	0	0	0	0	1	0	0	2	1	0	0	0	0	0	0
V$NKX1	0.999933	19	9	19	9	0	0	0	3	0	0	0	1	0	0	0	0	0	0	0	0	0	0	0	0	0	1	0	0	0	0	0	0	0	0	0	0	0	0	0	3	2	0	0	0	0	0	0	0
V$ARID	1	13	8	13	8	0	0	0	1	0	0	0	1	0	0	0	0	0	2	0	0	0	0	0	0	0	2	0	0	0	0	0	0	0	0	0	0	0	0	0	1	1	0	0	0	0	0	0	0
V$DICE	0.999997	8	8	7	7	0	0	0	0	0	1	0	0	0	0	1	0	0	0	0	0	0	0	1	0	0	0	0	0	0	0	0	0	0	1	0	0	1	0	0	0	0	0	0	0	0	0	0	0
V$RBP2	0.993831	11	9	11	9	0	0	0	0	0	0	0	0	0	0	0	0	0	0	1	1	0	0	0	0	1	0	0	0	0	0	0	0	0	0	0	1	0	0	0	0	0	0	0	0	0	0	0	0
V$ZF35	0.999798	10	9	9	8	0	0	0	0	0	0	0	0	0	0	0	0	0	0	0	0	0	0	0	0	0	2	0	0	0	0	0	0	0	0	0	0	0	0	0	0	0	0	0	0	0	0	0	0
V$MOKF	1	8	7	8	7	0	0	0	1	0	0	0	2	0	0	1	0	0	0	0	0	0	0	0	0	0	0	0	0	0	0	0	0	0	0	0	0	0	0	0	1	0	0	0	0	0	0	0	0
V$STAF	1	8	7	7	6	0	0	0	1	0	0	1	0	0	0	0	0	0	1	0	0	0	0	0	0	2	0	0	0	0	0	1	0	0	0	0	0	0	0	0	0	0	0	0	0	0	0	0	0
V$DMTF	0.999854	7	6	7	6	0	0	0	0	0	0	0	1	0	0	0	0	0	1	0	0	0	0	0	0	0	0	0	0	0	0	0	0	0	0	0	0	0	2	0	0	0	0	0	0	0	0	0	0
V$YBXF	0.999998	6	6	6	6	0	0	0	0	0	0	0	0	0	0	0	0	0	0	0	0	0	1	0	0	1	0	0	0	0	0	0	0	0	0	0	0	0	0	0	0	0	0	0	0	0	0	0	0
V$ZF57	0.999983	6	6	5	5	0	0	0	0	0	0	0	0	0	0	0	0	0	0	0	1	0	0	0	0	0	0	0	0	0	0	1	0	0	0	0	0	1	0	0	0	0	0	0	0	0	0	0	0
V$HIFF	1	5	5	5	5	0	0	0	1	0	0	0	0	0	0	0	0	0	0	0	0	0	0	0	0	1	0	0	0	0	0	0	0	0	0	0	0	0	0	0	0	0	1	0	0	0	1	0	0
V$MTF1	0.999999	5	5	5	5	0	0	1	0	0	0	0	0	0	0	0	0	0	0	0	0	0	0	0	0	0	0	0	0	0	0	1	0	0	0	0	0	0	0	0	0	0	0	0	0	0	0	0	0
V$ZF06	0.999447	6	5	4	4	0	0	0	0	0	0	0	0	0	0	0	0	0	0	0	0	0	0	0	0	1	0	0	0	0	0	0	0	0	0	0	0	0	0	0	0	0	0	0	0	0	0	1	1
W$LDPS	---	5	5	5	5	0	0	0	0	0	0	0	1	0	0	0	0	0	0	0	0	0	0	0	0	0	1	0	0	0	0	0	0	0	0	0	0	0	0	0	0	1	1	0	0	0	0	0	0
W$RCAT	---	5	5	5	5	0	0	0	0	0	0	0	0	0	0	0	0	0	1	0	0	0	0	0	0	0	0	0	0	0	0	1	0	0	0	0	0	0	0	0	0	0	0	0	0	0	0	0	0
V$NBRE	1	4	4	4	4	0	0	0	0	0	0	0	0	0	0	0	0	0	0	0	0	0	0	0	0	0	0	0	0	0	0	0	0	0	0	0	0	0	0	0	0	0	0	0	0	0	1	0	0
V$ZF04	0.999877	4	4	4	4	0	0	0	0	0	0	1	0	0	0	0	0	0	0	0	0	0	0	0	0	1	0	0	0	0	0	1	0	0	0	0	0	0	0	0	0	0	0	0	0	0	0	0	0
V$ZF10	1	4	4	4	4	0	0	0	1	0	0	0	0	0	0	0	0	0	0	0	0	0	0	0	0	0	0	0	0	0	0	1	0	0	0	0	0	0	0	0	0	0	0	0	0	0	0	0	0
V$ZICF	1	5	4	4	3	0	0	0	0	0	0	0	0	0	0	0	0	0	0	0	0	0	0	0	0	2	0	0	0	0	0	0	0	0	0	0	0	0	0	0	0	0	0	0	0	0	0	0	0
V$ATBF	1	3	3	2	2	0	0	0	0	0	0	0	0	0	0	0	0	0	0	0	0	0	0	0	0	0	0	0	0	0	0	0	0	0	0	0	0	0	0	0	0	1	0	0	0	0	0	0	0
V$MITF	1	3	3	3	3	0	0	0	0	0	0	1	0	0	0	0	0	0	0	0	0	0	0	0	0	0	0	0	0	0	0	1	0	1	0	0	0	0	0	0	0	0	0	0	0	0	0	0	0
V$PAX1	0.99697	3	3	3	3	0	0	0	0	0	0	0	0	0	0	0	0	0	1	0	0	0	0	0	0	0	0	0	0	0	0	0	0	0	0	0	0	0	0	0	0	1	1	0	0	0	0	0	0
V$PAX3	1	3	3	2	2	0	0	0	0	0	0	0	0	0	0	0	0	0	0	0	0	0	0	0	0	0	0	0	0	0	1	0	0	0	0	0	0	0	0	0	0	0	0	0	0	0	0	0	0
V$TCFF	0.996425	3	3	2	2	0	0	0	0	0	0	0	0	0	0	0	0	0	0	0	0	0	0	0	0	0	0	0	1	0	0	0	0	0	0	0	0	0	0	0	0	0	0	0	0	0	0	0	0
B$LEXA	---	2	2	2	2	0	0	0	0	0	0	0	0	0	0	0	0	0	0	0	0	0	0	0	0	1	0	0	0	0	0	0	0	0	0	0	0	0	0	0	0	0	0	0	0	0	0	0	0
O$MTEN	1	2	2	2	2	0	0	0	0	0	0	0	0	0	0	0	0	0	1	0	0	0	0	0	0	0	0	0	0	0	0	0	0	0	0	0	0	0	0	0	0	0	0	0	0	0	0	0	0
V$BNCF	1	2	2	2	2	0	0	0	0	0	0	0	0	0	0	0	0	0	0	0	0	0	0	0	0	1	0	0	0	0	0	0	0	0	0	0	0	0	0	0	0	0	0	0	0	0	0	0	0
V$CDEF	0.999996	2	2	1	1	0	0	0	0	0	0	0	0	0	0	0	0	0	0	0	0	0	0	0	0	1	0	0	0	0	0	0	0	0	0	0	0	0	0	0	0	0	0	0	0	0	0	0	0
V$GABF	0.999999	2	2	1	1	0	0	0	0	0	0	0	0	0	0	0	0	0	0	0	0	0	0	0	0	0	0	0	0	0	0	0	0	0	0	0	0	0	0	0	0	0	0	0	0	0	0	0	0
V$HASF	1	2	2	2	2	0	0	0	0	0	0	0	0	0	0	0	0	0	0	0	0	0	0	0	0	1	0	0	0	0	0	0	0	0	0	0	0	0	0	0	0	0	0	0	0	0	0	0	0
V$MEF3	1	2	2	2	2	0	0	0	0	0	0	0	0	0	0	0	0	0	0	0	0	0	0	0	0	0	0	0	0	0	0	0	0	0	0	0	0	0	0	0	0	0	0	0	0	0	0	0	0
V$PAX9	0.999986	2	2	2	2	0	0	0	0	0	0	0	0	0	0	0	0	0	0	0	0	0	0	0	0	0	1	0	0	0	0	0	0	0	0	0	0	0	0	0	0	0	0	0	0	0	0	0	1
V$PPAR	0.999998	2	2	2	2	0	0	0	0	0	0	0	0	0	0	0	0	0	0	0	0	0	0	0	0	0	0	0	0	0	0	0	0	0	0	0	0	0	0	0	0	0	0	0	0	0	0	0	0
V$PRDM	1	2	2	2	2	0	0	0	0	0	0	0	0	0	0	0	0	0	0	0	0	0	0	0	0	0	0	0	0	0	0	0	0	0	0	0	0	0	0	0	0	0	0	0	0	0	0	0	0
V$PTF1	1	2	2	1	1	0	0	0	0	0	0	0	0	0	0	0	0	0	0	0	0	0	0	0	0	0	0	0	0	0	0	0	0	0	0	0	0	0	0	0	0	0	0	0	0	0	0	0	0
V$ZF08	0.999794	2	2	2	2	0	0	0	0	0	0	0	0	0	0	0	0	0	1	0	0	0	0	0	0	0	0	0	0	0	0	0	0	0	0	0	0	0	0	0	0	0	0	0	0	0	0	0	0
V$ZF5F	1	4	2	3	1	0	0	0	0	0	0	0	0	0	0	0	0	0	0	0	0	0	0	0	0	3	0	0	0	0	0	0	0	0	0	0	0	0	0	0	0	0	0	0	0	0	0	0	0
V$ZFXY	1	2	2	2	2	0	0	0	0	0	0	0	0	0	0	0	0	0	0	0	0	0	0	0	0	0	0	0	0	0	0	0	0	0	0	0	0	0	0	0	0	0	0	0	0	0	0	0	0
W$E2TF	---	4	2	2	1	0	0	0	0	0	0	0	0	0	0	0	0	0	0	0	0	0	0	0	0	2	0	0	0	0	0	0	0	0	0	0	0	0	0	0	0	0	0	0	0	0	0	0	0
W$REBV	---	2	2	1	1	0	0	0	0	0	0	0	0	0	0	0	0	0	0	0	0	0	0	0	0	0	0	0	0	0	0	0	0	0	0	0	0	0	0	0	0	0	0	0	0	0	0	0	0
V$BPTF	0.193	1	1	1	1	0	0	0	0	0	0	0	0	0	0	0	0	0	0	0	0	0	0	0	0	1	0	0	0	0	0	0	0	0	0	0	0	0	0	0	0	0	0	0	0	0	0	0	0
V$BTBF	0.161	1	1	1	1	0	0	0	0	0	0	0	0	0	0	0	0	0	0	0	0	0	0	0	0	1	0	0	0	0	0	0	0	0	0	0	0	0	0	0	0	0	0	0	0	0	0	0	0
V$CABL	0.106997	1	1	1	1	0	0	0	0	0	0	0	0	0	0	0	0	0	0	0	0	0	0	0	0	0	1	0	0	0	0	0	0	0	0	0	0	0	0	0	0	0	0	0	0	0	0	0	0
V$CHRE	0.155	1	1	1	1	0	0	0	0	0	0	1	0	0	0	0	0	0	0	0	0	0	0	0	0	0	0	0	0	0	0	0	0	0	0	0	0	0	0	0	0	0	0	0	0	0	0	0	0
V$CSEN	0.188	1	1	1	1	0	0	0	0	0	0	0	0	0	0	0	0	0	0	0	0	0	0	0	0	1	0	0	0	0	0	0	0	0	0	0	0	0	0	0	0	0	0	0	0	0	0	0	0
V$FXRE	0.179	1	1	1	1	0	0	0	0	0	0	0	0	0	0	0	0	0	0	0	0	0	0	0	0	0	0	0	0	0	0	0	0	0	0	0	0	0	0	0	0	0	0	0	0	0	0	0	0
V$GZF1	0.209	1	1	1	1	0	0	0	0	0	0	0	0	0	0	0	0	0	0	0	0	0	0	0	0	0	0	0	0	0	0	0	0	0	0	0	0	0	0	0	0	0	0	0	0	0	0	0	0
V$HDBP	0.162	1	1	1	1	0	0	0	0	0	0	0	0	0	0	0	0	0	0	0	0	0	0	0	0	0	0	0	0	0	0	0	0	0	0	0	0	0	0	0	0	0	0	0	0	0	0	0	0
V$HICF	0.312	1	1	1	1	0	0	0	0	0	0	1	0	0	0	0	0	0	0	0	0	0	0	0	0	0	0	0	0	0	0	0	0	0	0	0	0	0	0	0	0	0	0	0	0	0	0	0	0
V$HNFP	0.105996	1	1	1	1	0	0	0	0	0	0	0	0	0	0	0	0	0	0	0	0	0	0	0	0	0	0	0	0	0	0	0	0	0	0	0	0	0	0	0	0	0	0	0	0	0	0	0	0
V$MEF2	0.479	1	1	1	1	0	0	0	0	0	0	0	0	0	0	0	0	0	0	0	0	0	0	0	0	0	0	0	0	0	0	0	0	0	0	0	0	0	0	0	1	0	0	0	0	0	0	0	0
V$MIZ1	0.238	1	1	0	0	0	0	0	0	0	0	0	0	0	0	0	0	0	0	0	0	0	0	0	0	0	0	0	0	0	0	0	0	0	0	0	0	0	0	0	0	0	0	0	0	0	0	0	0
V$SF1F	0.375	1	1	1	1	0	0	0	0	0	0	0	0	0	0	0	0	0	0	0	0	0	0	0	0	1	0	0	0	0	0	0	0	0	0	0	0	0	0	0	0	0	0	0	0	0	0	0	0
V$WHNF	0.23	1	1	1	1	0	0	0	0	0	0	0	0	0	0	0	0	0	0	0	0	0	0	0	0	1	0	0	0	0	0	0	0	0	0	0	0	0	0	0	0	0	0	0	0	0	0	0	0
W$BEL1	---	1	1	1	1	0	0	0	0	0	0	0	0	0	0	0	0	0	0	0	0	0	0	0	0	1	0	0	0	0	0	0	0	0	0	0	0	0	0	0	0	0	0	0	0	0	0	0	0
W$RPAD	---	1	1	1	1	0	0	0	0	0	0	0	0	0	0	0	0	0	0	0	0	0	0	0	0	0	1	0	0	0	0	0	0	0	0	0	0	0	0	0	0	0	0	0	0	0	0	0	0
		total sites		Full-length element sites
SUM		15039		13912
[truncated: 49 more columns]

## Sheet: Truncated
Matrix Family	p-value	Match Total	Common to #sequences	1Qc1.1tr	4qD21tr	6qB23tr	6qB3tr	7qA2tr	7qB1tr	7qB1-2tr	7qCtr	7qE2tr	7qE2.2tr	8qE1tr	1Qe2.1tr	9qA3tr	9qDtr	XqA11tr	XqC1tr	XqE1tr	XqF2tr	XqF2-2tr	XqF2-3tr	XqF3tr	XqF3-1tr	1qE6tr	XqF3.2tr	XqF3-3tr	XqF3-4tr	XqF3-5tr	10qD2tr	10qD3tr	11qCtr	13qB3tr	13qB3.2tr	13qC3tr	2qC3tr	14qA3tr	14qE23tr	15qA1tr	16qB1tr	16qC2tr	17qA1tr	17qA32tr	18qA13tr	18qE1tr	3qA1tr	3qA3tr	3qE1tr
O$VTBP	1.01167e-07	122	48	2	3	3	2	6	2	1	3	2	3	3	3	3	2	1	2	2	2	2	2	2	2	3	2	2	2	4	3	3	3	5	3	2	2	3	1	2	1	1	2	2	1	2	8	2	2
V$FKHD	0.00011072	171	48	3	6	3	3	4	4	3	1	4	5	5	2	1	3	2	2	3	4	4	4	3	4	3	4	4	3	5	3	3	5	2	2	4	2	12	3	4	3	4	3	4	2	4	2	6	5
V$SORY	0.00683759	238	48	8	8	2	5	6	1	3	6	1	4	10	8	2	11	3	6	4	6	6	6	6	6	4	6	6	4	8	3	1	3	2	3	6	2	10	6	3	5	7	8	4	5	2	3	5	2
V$ABDB	3.07211e-05	140	47	3	5	2	2	4	2	1	3	3	3	2	3	1	3	3	4	3	4	4	4	4	4	4	4	4	4	5	3	3	3	3	0	2	3	3	1	4	2	4	1	2	2	3	3	3	2
V$HOMF	0.0235647	238	47	3	2	1	7	4	7	6	12	2	7	4	3	3	7	5	6	5	5	5	5	5	5	0	5	5	5	4	7	7	3	5	2	7	8	7	7	2	3	2	4	6	4	8	8	3	6
V$RXRF	0.125675	136	47	2	1	1	2	3	2	2	3	2	1	5	1	3	2	2	4	2	4	4	3	3	4	2	4	4	3	3	5	1	1	3	5	2	3	5	2	4	5	4	0	2	1	1	6	5	1
V$AP1R	0.00065562	160	46	9	1	4	1	2	1	1	4	3	1	4	1	0	6	4	8	3	4	4	4	4	4	7	4	4	3	5	4	3	4	2	0	1	1	3	1	5	4	4	7	1	3	3	4	4	3
V$CEBP	6.61135e-06	103	46	1	0	1	5	2	5	4	5	1	1	3	1	5	2	1	2	1	1	1	1	1	1	0	1	1	1	1	1	2	1	4	4	4	5	2	5	1	3	1	2	4	1	2	4	2	1
V$HOXF	0.000725664	172	46	1	4	0	4	3	4	3	7	3	5	5	5	4	3	2	3	5	4	4	4	4	4	0	4	4	4	2	4	6	2	4	4	4	4	6	2	2	6	2	1	3	5	4	4	3	5
V$KLFS	0.054947	140	46	2	0	2	9	4	11	6	2	3	1	1	2	2	1	2	1	2	2	2	2	2	2	0	2	2	2	4	3	2	1	4	2	9	4	4	4	1	2	3	2	11	4	2	4	2	1
V$NKX6	3.88778e-11	86	46	2	1	0	2	1	2	1	4	1	2	3	2	1	3	2	1	3	2	2	2	2	2	0	2	2	2	1	3	2	1	1	1	2	2	2	1	1	3	1	2	2	3	2	1	1	2
V$NKXH	0.00992868	93	46	1	2	3	1	2	1	1	4	2	3	1	2	1	3	3	0	3	1	1	1	3	1	6	1	1	3	1	3	3	2	1	1	1	3	3	1	3	1	3	1	1	0	3	3	2	3
V$PARF	2.82353e-06	116	46	2	1	0	3	4	3	3	5	2	2	5	1	5	2	1	2	2	1	1	1	1	1	1	1	1	1	1	2	2	3	4	4	3	3	3	3	0	5	2	2	3	3	2	6	2	2
V$AP1F	4.67785e-11	123	45	5	2	3	3	2	2	3	2	3	2	2	1	1	3	3	3	1	3	3	3	3	3	5	3	3	3	0	3	3	1	3	1	3	3	1	3	3	0	3	5	3	0	3	4	3	3
V$HNF1	0.000106159	89	45	2	1	0	2	2	2	3	2	3	3	3	0	3	1	1	2	1	1	1	1	1	1	0	1	1	2	4	1	2	3	2	3	2	1	1	1	1	5	1	1	2	2	2	4	1	4
V$LHXF	6.60325e-06	191	45	1	1	1	2	3	2	0	11	3	7	5	4	3	5	2	3	5	7	7	7	7	7	0	7	7	7	2	9	7	2	3	2	2	3	4	0	1	5	1	1	2	4	6	3	3	6
V$OCT1	0.00325705	169	45	1	2	2	1	1	0	1	7	3	5	3	2	3	5	4	1	5	7	7	7	7	7	1	7	7	7	0	6	6	4	1	2	1	1	5	0	2	3	3	1	1	7	5	1	5	5
V$STAT	0.00663624	120	45	1	3	2	0	6	2	2	3	3	4	3	0	5	3	3	2	3	2	2	2	2	2	3	2	2	2	2	3	3	3	1	5	2	5	3	2	4	1	3	2	2	1	4	0	1	4
V$GREF	1.52518e-05	110	44	1	4	2	1	1	1	1	0	2	3	4	3	1	2	2	3	4	3	3	3	3	3	3	3	3	1	3	2	3	2	4	3	1	3	0	1	3	3	2	2	1	0	2	4	4	2
V$HBOX	0.000198859	144	44	2	2	0	1	1	1	1	6	2	4	2	2	3	5	2	2	2	6	6	6	6	6	0	6	6	6	1	5	6	2	3	3	1	2	4	3	2	3	0	3	1	2	4	2	3	4
V$BRNF	0.00436224	151	43	1	2	0	3	4	3	1	7	2	6	3	4	4	4	0	0	3	4	4	4	4	4	0	4	4	4	4	5	5	1	5	4	3	2	3	2	0	3	1	2	2	3	5	7	2	4
V$NR2F	0.371258	114	43	4	4	1	1	5	2	2	1	0	5	4	0	4	2	1	2	1	1	1	1	1	1	5	1	1	0	4	1	1	1	3	5	2	4	5	3	4	5	3	4	2	3	0	3	5	0
V$CART	0.00453132	153	42	2	0	0	3	3	3	1	8	4	5	3	4	5	2	1	1	2	5	5	5	5	5	0	5	5	6	2	5	7	0	3	5	3	3	5	1	0	3	0	2	3	3	4	3	2	5
V$MYBL	0.0974471	80	42	4	1	2	1	4	0	0	2	3	2	3	0	2	2	3	1	2	1	1	1	1	1	2	1	1	0	0	2	3	2	0	1	1	1	2	2	2	4	3	1	1	2	3	1	2	3
V$MYT1	0.00512827	79	42	3	1	2	3	4	3	2	1	2	0	2	0	1	1	0	1	0	1	1	1	1	1	2	1	1	1	2	1	1	0	2	1	4	4	1	6	2	1	1	3	3	1	3	1	2	2
V$NFKB	5.82981e-08	87	42	0	2	2	1	1	0	1	5	4	3	2	0	1	2	2	0	4	2	2	2	2	2	2	2	2	1	1	4	4	4	1	1	1	2	2	0	2	1	3	1	1	1	2	2	4	0
V$ETSF	0.997841	102	41	1	2	2	4	0	1	2	4	0	2	3	1	4	1	2	2	1	3	3	3	3	3	2	3	3	2	4	2	3	4	0	3	2	3	3	2	3	3	1	2	2	5	0	0	0	0
V$GATA	0.108729	130	41	0	4	3	0	2	0	0	3	5	5	3	2	3	4	3	6	3	3	3	3	3	3	4	3	3	3	2	3	4	3	2	1	0	1	3	0	3	3	5	1	0	4	6	2	4	4
V$SP1F	0.000366693	71	41	1	0	1	5	2	6	3	1	1	1	1	0	2	1	0	1	0	1	1	1	1	1	0	1	1	1	2	2	1	0	2	1	6	2	1	2	1	1	1	1	6	2	1	2	1	1
V$BRAC	0.0287929	86	40	0	0	2	2	0	2	2	2	2	2	3	2	1	4	2	3	3	2	2	2	2	2	3	2	2	3	1	2	2	2	0	2	1	0	2	1	4	3	2	0	1	3	2	0	1	2
V$CDXF	0.000241497	83	40	3	4	1	0	2	0	0	3	2	2	2	1	0	2	1	1	2	2	2	2	2	2	3	2	2	2	4	2	2	2	2	1	0	2	2	0	3	2	3	0	0	2	1	1	3	2
V$HEAT	0.164625	75	40	0	3	1	0	4	2	1	3	2	2	0	2	5	2	2	1	2	1	1	1	1	1	1	1	1	1	1	3	2	2	0	5	1	4	2	1	2	0	1	1	1	0	2	0	0	2
V$XBBF	0.634293	92	40	3	0	1	0	5	1	0	4	3	4	4	1	1	1	2	3	3	1	1	1	1	1	1	1	1	1	4	1	1	5	5	2	0	2	0	0	1	3	0	1	0	3	2	5	2	2
V$BARB	5.42751e-13	57	39	0	0	1	1	0	1	1	1	2	2	1	0	0	1	1	3	2	2	2	1	2	2	1	2	2	1	1	2	2	1	0	0	1	0	1	0	2	1	1	1	1	2	1	1	2	2
V$RREB	1.55711e-10	53	39	1	1	1	2	2	2	2	1	2	2	1	0	0	1	1	1	0	1	1	1	0	1	0	1	1	0	0	1	1	2	1	0	2	2	1	1	2	1	0	1	2	2	2	1	1	2
V$SNAP	8.08938e-06	73	39	0	2	3	1	2	1	1	3	2	3	0	0	0	0	3	2	3	2	2	2	2	2	2	2	2	2	1	3	3	2	1	0	1	1	0	1	2	1	1	0	1	1	3	1	2	2
V$TEAF	5.22635e-10	55	39	1	1	0	1	0	1	1	1	1	1	1	1	1	2	2	1	2	1	1	1	1	1	1	1	1	0	1	3	2	2	0	1	1	1	2	0	3	0	2	1	1	0	2	0	2	2
V$EVI1	0.645939	100	38	0	2	3	0	0	0	0	2	5	5	4	1	1	2	2	5	4	2	2	2	4	2	1	2	2	2	4	4	4	3	0	0	0	1	1	0	1	2	3	1	0	3	5	1	1	5
V$MZF1	0.000391864	68	38	1	0	0	5	1	3	3	1	0	1	2	0	1	0	0	0	2	2	2	2	2	2	1	2	2	1	1	2	1	1	0	1	3	2	2	2	1	1	1	1	3	2	0	3	1	0
V$E2FF	0.319281	78	37	1	0	1	5	3	2	5	1	1	2	2	0	1	0	0	0	0	2	2	1	2	2	3	2	2	1	0	1	1	1	0	0	5	4	0	1	1	4	1	1	6	3	1	1	0	1
V$INSM	2.40569e-09	47	37	0	0	1	2	1	2	2	2	1	1	0	0	1	0	1	1	0	1	1	1	1	1	1	1	1	1	0	0	1	0	1	1	2	2	1	2	1	1	2	1	2	1	1	1	0	1
V$SAL2	5.37556e-11	38	37	0	1	1	1	1	1	1	0	1	1	0	1	0	1	1	0	1	1	1	1	1	1	0	1	1	1	1	1	1	1	1	0	1	1	1	1	0	1	1	0	1	2	0	1	1	1
V$CREB	0.972169	85	36	5	0	0	0	3	2	0	2	2	4	5	2	2	1	0	0	3	1	1	1	1	1	0	1	1	1	2	4	2	2	3	3	0	0	4	0	0	5	1	3	0	4	1	4	1	2
V$CTCF	0.00140519	41	36	0	0	1	1	1	2	2	1	1	1	1	0	0	0	1	1	0	1	1	1	1	1	1	1	1	1	1	0	1	0	1	1	1	1	1	1	1	0	1	0	3	1	2	1	0	1
V$HOXC	0.30549	74	36	1	4	0	0	1	0	0	1	0	2	6	3	1	1	2	0	2	3	3	2	3	3	0	3	3	2	2	1	0	2	1	0	1	2	2	1	0	3	2	2	1	3	0	1	0	1
V$BZIP	4.93144e-10	52	35	0	0	1	0	1	0	0	2	1	1	1	0	0	2	1	1	2	2	2	2	2	2	1	2	2	2	0	2	1	1	1	0	0	0	3	0	1	2	2	2	0	1	1	1	1	1
V$AP2F	0.000618404	71	34	0	1	2	0	0	0	0	2	2	4	2	1	0	1	2	1	2	2	2	2	2	2	3	2	2	2	4	1	2	1	0	0	0	0	3	0	2	6	2	0	0	0	2	1	2	2
V$ZF05	0.00354191	63	34	0	3	2	0	0	0	0	1	1	2	2	1	1	2	2	1	3	2	2	2	2	2	1	2	2	2	2	2	2	2	0	0	0	0	2	0	1	3	2	0	0	2	1	0	2	2
V$GCMF	0.325557	54	33	1	0	1	2	1	1	2	2	1	0	2	1	2	1	0	0	1	2	2	2	2	2	1	2	2	1	1	0	0	0	0	2	2	2	0	2	1	1	0	0	2	2	2	0	3	0
V$HAND	0.965158	53	33	3	1	0	1	0	1	3	2	0	1	3	1	0	0	1	1	1	1	1	1	1	1	0	1	1	1	6	0	0	1	0	0	2	2	0	1	1	2	1	2	2	2	0	2	0	0
V$DMRT	0.458351	52	32	1	0	0	0	2	1	1	0	0	0	2	1	3	1	0	1	1	2	2	2	2	2	0	2	2	1	1	1	2	0	2	2	0	3	1	1	0	0	0	0	1	1	0	3	1	0
V$P53F	0.0476037	60	32	1	0	1	1	4	0	1	0	2	0	1	0	1	0	1	2	0	1	1	1	1	1	0	1	1	1	0	0	1	1	5	3	1	1	0	1	3	0	1	0	1	0	2	8	0	0
V$PAX6	0.714122	55	32	0	1	0	1	1	1	1	0	0	0	0	1	2	1	1	0	0	2	2	2	2	2	1	2	2	1	3	0	2	0	2	4	1	1	4	2	1	0	1	0	1	0	0	3	2	0
V$STEM	0.202272	44	32	1	0	1	1	0	0	1	0	1	0	0	1	1	0	1	0	2	2	2	2	2	2	1	2	2	2	0	1	1	2	0	1	1	0	1	0	1	1	1	1	1	2	1	0	0	0
V$BHLH	0.000297158	48	31	0	0	1	0	1	0	2	1	1	3	0	2	0	0	1	1	2	2	2	2	2	2	0	2	2	2	2	1	1	1	0	0	0	2	0	0	1	0	1	0	0	2	1	1	0	1
V$CHRF	1.29268e-05	37	31	0	0	1	0	0	1	0	2	1	1	0	0	0	1	1	1	1	1	1	1	1	1	1	1	1	2	1	1	1	1	0	0	0	0	2	0	2	1	1	0	0	1	1	0	2	1
V$EBOX	0.277083	62	31	3	1	2	0	0	0	2	2	2	2	4	1	0	0	1	1	2	2	2	2	2	2	2	2	2	2	0	2	0	1	0	0	0	0	1	0	1	0	3	5	0	2	2	0	0	2
V$EGRF	0.236348	91	31	0	0	0	10	2	11	6	0	2	2	1	1	1	0	0	0	0	1	1	1	1	1	0	1	1	0	0	1	2	3	2	1	9	4	0	2	0	0	3	3	11	0	0	2	2	0
V$LTSM	0.0602486	36	31	0	2	0	1	1	1	1	1	1	1	2	0	0	1	1	0	0	1	1	1	1	1	0	1	1	2	0	1	0	1	2	0	1	1	0	1	0	0	1	0	1	0	1	2	0	1
V$CP2F	0.0254049	40	30	0	0	2	2	0	0	2	2	2	1	0	1	0	1	2	2	2	1	1	1	1	1	1	1	1	1	2	1	1	1	0	0	1	0	0	1	0	0	0	0	1	0	2	0	0	1
V$GLIF	0.710366	63	30	0	0	0	5	1	3	5	0	2	3	1	1	2	1	1	0	0	0	0	0	0	0	1	0	0	0	1	0	0	3	3	3	2	2	0	2	1	1	1	1	4	1	2	4	1	2
V$IKRS	0.0201515	47	30	0	1	1	0	2	0	0	0	1	1	1	0	2	0	1	1	2	2	2	2	2	2	2	2	2	1	0	1	2	1	0	1	0	3	1	0	0	0	3	0	0	0	1	0	2	1
V$IRXF	2.53611e-06	69	29	2	0	2	0	0	0	2	4	4	0	4	0	0	2	2	1	4	2	2	2	2	2	1	2	2	2	0	4	2	2	0	0	0	0	4	0	1	0	2	0	0	0	4	0	2	2
V$OVOL	0.00516844	43	29	2	1	2	0	0	0	0	2	1	1	1	1	1	2	2	1	2	0	0	0	0	0	1	0	0	1	1	2	2	2	0	0	0	0	2	0	1	1	3	1	0	1	2	0	1	2
V$PDX1	0.0109	86	29	1	1	0	0	0	0	0	6	2	4	2	0	0	3	1	1	2	4	4	4	4	4	0	4	4	4	0	4	4	2	0	0	0	0	3	0	0	2	1	1	0	2	4	0	0	4
V$PLZF	0.0113136	29	29	0	1	1	0	1	0	0	1	1	1	0	0	0	1	1	1	1	1	1	1	1	1	1	1	1	0	1	1	1	1	0	0	0	0	1	0	1	0	1	0	0	0	1	0	1	1
V$ZF14	0.000193285	32	29	1	0	1	0	0	0	0	0	2	1	1	0	0	2	1	1	1	1	1	1	1	1	1	1	1	1	1	1	0	1	0	0	0	0	1	0	0	1	1	0	0	1	1	0	1	2
V$DLXF	0.0240786	84	28	0	0	0	1	1	1	1	6	2	4	2	0	0	2	0	0	2	4	4	4	4	4	0	4	4	4	0	4	5	0	0	0	1	0	3	0	0	2	0	0	1	2	4	0	0	4
V$PAXH	3.31794e-06	96	28	0	0	1	0	0	0	0	6	2	4	2	0	1	3	1	0	3	5	5	5	5	5	0	5	5	5	0	5	5	1	0	1	0	0	3	0	0	2	1	0	0	2	4	0	0	4
V$PBXC	0.3927	35	28	1	2	1	0	0	0	0	0	1	1	0	0	0	2	2	1	0	1	1	1	1	1	1	1	1	1	1	1	1	1	0	0	0	0	3	0	1	1	2	0	0	0	1	0	2	1
V$TALE	0.818767	35	28	2	0	1	0	0	0	0	1	1	0	0	1	0	2	2	1	1	1	1	1	1	1	0	1	1	1	1	1	0	1	0	0	0	0	2	0	1	2	2	0	0	0	1	0	2	1
V$BCL6	0.451457	47	27	1	1	0	0	3	1	1	2	1	1	0	0	3	0	1	0	2	0	0	0	0	0	0	0	0	0	0	1	2	1	2	3	1	1	1	2	0	0	1	3	2	0	1	5	0	1
V$CLOX	0.989301	68	27	0	2	0	0	0	0	0	4	0	1	4	7	0	1	2	1	2	3	3	3	3	3	0	3	3	2	1	2	2	3	0	0	0	0	3	1	0	3	2	2	0	2	0	0	0	0
V$RORA	0.925064	41	27	0	0	0	1	0	1	1	2	0	1	0	1	0	0	0	1	0	2	2	2	2	2	3	2	2	1	2	2	2	0	0	0	0	1	0	1	2	0	0	1	1	0	0	0	1	1
V$ZF01	1.83272e-06	27	27	1	0	1	0	0	0	0	1	1	1	1	0	0	0	1	0	0	1	1	1	1	1	0	1	1	1	0	1	1	1	0	0	1	0	1	0	1	1	1	0	1	1	1	0	0	0
V$ZF12	0.344235	30	27	1	1	2	0	0	0	0	1	1	1	1	0	0	2	1	2	1	0	0	1	1	0	1	1	1	1	1	0	1	0	0	1	0	0	0	0	1	1	0	0	0	1	1	0	1	1
V$ZFHX	0.535072	30	27	0	0	0	1	1	2	1	1	0	0	0	0	0	0	1	1	0	1	1	1	1	1	0	1	1	2	1	0	0	0	1	0	0	2	0	1	1	0	1	0	1	0	1	1	1	1
V$BCDF	0.712452	27	26	0	1	0	0	0	0	0	1	1	1	2	0	0	1	0	1	0	1	1	1	1	1	1	1	1	1	0	1	1	0	0	0	0	0	1	0	1	1	1	0	0	1	1	0	1	1
V$CAAT	0.965779	29	26	0	1	1	0	2	0	0	2	1	1	1	0	0	1	1	1	0	0	0	0	0	0	1	0	0	0	1	1	0	1	0	0	0	1	1	0	1	1	1	1	0	0	1	1	2	1
V$IRFF	0.998514	40	26	0	1	1	1	1	0	1	0	2	1	0	1	3	1	2	1	3	0	0	0	0	0	0	0	0	0	0	2	2	0	2	1	1	3	0	1	0	0	0	0	0	1	1	2	0	1
V$SIXF	0.00254984	28	26	0	0	1	0	0	0	0	1	1	0	1	1	0	0	1	1	1	1	1	1	1	1	1	1	1	1	1	1	0	2	0	0	0	0	2	0	1	1	1	0	0	0	1	0	0	0
V$BRN5	0.994489	49	25	0	2	0	0	1	0	0	1	1	0	0	5	2	0	1	3	0	2	2	2	2	2	0	2	2	2	5	0	0	0	0	1	0	0	1	0	1	4	0	0	0	0	2	1	1	0
V$HESF	0.38844	47	25	3	3	2	0	0	0	0	0	3	0	0	0	0	1	4	1	0	1	1	1	1	1	2	1	1	1	0	0	2	4	0	0	0	0	1	0	1	0	4	3	0	0	2	0	0	1
V$PAX2	0.0189551	28	25	1	1	0	0	1	0	0	2	0	1	1	1	0	1	1	1	1	1	1	1	1	1	0	1	1	1	0	0	0	1	0	0	0	1	0	0	0	0	1	2	0	2	0	0	0	1
V$PLAG	0.817591	55	25	0	1	0	5	2	3	3	1	3	2	0	0	2	1	0	0	0	0	0	0	0	0	0	0	0	0	1	0	0	2	2	4	3	2	2	3	0	0	1	1	4	0	2	2	2	0
V$PRDM	0.575486	36	25	0	1	1	0	0	0	0	0	2	2	0	1	0	1	1	3	2	1	1	2	1	1	0	1	1	1	2	2	1	2	0	0	0	0	1	0	0	0	1	0	0	0	2	0	2	0
V$ZF11	0.0003446	26	25	0	1	1	0	0	0	0	1	1	1	1	0	0	1	1	1	0	1	1	1	1	1	1	1	1	1	0	0	1	0	0	0	0	0	1	0	2	0	1	0	0	0	1	0	0	1
V$PAX5	0.995364	29	24	0	0	0	1	1	1	2	1	0	0	0	0	2	0	0	0	1	0	0	1	0	0	0	0	0	0	2	1	0	0	1	2	1	1	1	2	0	1	0	1	1	1	0	1	1	0
V$NFAT	0.999357	34	23	0	0	0	1	1	1	1	1	0	0	0	0	3	1	0	1	1	2	2	2	2	2	0	2	2	2	0	0	0	0	0	1	1	2	1	0	0	0	0	0	1	0	0	1	0	0
V$NKX1	0.000497554	58	23	0	0	0	0	0	0	0	5	1	3	2	0	0	2	0	0	2	3	3	3	3	3	0	3	3	3	1	3	3	0	0	0	0	0	1	0	0	2	0	0	0	2	3	0	0	2
V$YY1F	0.99202	28	23	1	2	0	0	0	0	0	1	0	0	2	0	0	0	2	1	1	1	1	1	1	1	0	1	1	1	3	0	0	1	0	0	0	0	0	1	1	1	0	1	0	1	1	0	0	0
V$EREF	0.00901852	31	22	0	1	1	0	0	0	1	0	1	1	1	0	0	1	1	3	1	0	0	0	0	0	3	0	0	0	1	1	1	1	0	0	0	0	0	0	3	1	1	0	0	0	1	0	3	1
V$RU49	0.000566437	22	22	0	1	1	0	1	0	0	1	1	1	0	0	0	1	1	0	1	0	0	0	1	0	1	0	0	1	0	1	1	1	0	0	0	0	1	0	1	0	1	0	0	0	1	0	1	1
V$AARF	2.56238e-09	21	21	0	0	0	0	1	0	0	1	0	0	1	0	0	0	0	0	1	1	1	1	1	1	0	1	1	1	0	1	0	0	1	0	0	0	1	0	0	1	1	1	0	1	0	1	0	0
V$ARID	0.912829	31	21	2	0	0	2	0	0	0	5	0	2	0	0	0	0	0	2	1	1	1	1	1	1	0	1	1	1	1	1	1	0	0	0	0	0	0	0	0	0	0	1	0	0	1	0	0	2
V$DUXF	0.253482	26	21	0	0	0	0	0	0	0	2	0	0	2	0	0	0	0	1	1	1	1	1	2	1	0	1	1	2	1	1	1	0	0	0	0	0	1	0	0	2	0	0	0	1	1	0	1	0
V$HOXH	0.649536	23	21	1	0	0	1	1	1	1	1	0	0	0	0	0	0	0	2	0	1	1	1	1	1	0	1	1	1	1	0	0	0	0	0	0	1	1	2	0	0	0	1	0	0	0	0	1	0
V$RUSH	0.997533	30	21	0	1	0	2	0	1	2	0	0	1	0	3	0	0	0	0	0	1	1	1	2	1	0	1	1	2	1	0	0	0	1	0	2	0	0	3	0	0	0	0	1	1	0	1	0	0
V$SMAD	0.9311	27	21	1	1	0	1	2	1	1	0	0	0	1	0	0	0	0	1	1	0	0	0	0	0	1	0	0	0	1	0	0	0	2	0	2	2	0	1	0	1	0	2	2	1	0	1	0	0
V$LEFF	0.999998	41	20	2	5	0	0	3	0	1	0	0	1	5	2	0	0	0	1	1	0	0	0	0	0	1	0	0	0	3	0	0	0	3	0	0	1	1	0	1	2	0	2	0	1	0	2	0	0
V$MYOD	0.999893	31	20	1	0	0	2	0	2	1	2	0	1	1	0	0	0	0	0	2	0	0	0	0	0	0	0	0	0	1	0	0	0	1	0	2	2	0	2	0	1	0	2	2	1	0	2	1	2
V$NF1F	0.732184	45	20	0	0	0	2	2	1	2	0	1	1	0	0	3	1	0	0	0	0	0	0	0	0	0	0	0	0	0	0	0	0	4	4	2	1	0	2	0	2	2	1	2	0	0	5	0	0
V$ZF02	0.997626	96	20	0	0	0	9	4	11	9	2	0	1	0	0	4	0	0	0	0	0	0	0	0	0	0	0	0	0	1	0	0	0	4	4	10	6	0	3	0	0	1	1	14	4	0	5	1	0
V$HNF6	0.984158	38	19	0	3	0	0	0	0	0	1	0	0	1	2	0	0	1	1	0	3	3	3	3	3	0	3	3	3	1	1	0	1	0	0	0	0	0	0	0	0	1	1	0	0	0	0	0	0
V$AIRE	0.673732	19	18	0	1	0	1	1	1	0	1	0	0	1	0	1	0	0	1	0	0	0	0	0	0	0	0	0	0	0	0	0	0	1	2	1	1	0	1	0	1	0	0	1	1	0	1	0	0
V$FAST	0.986707	18	18	0	0	0	1	1	1	1	1	0	1	0	0	0	0	0	1	1	0	0	0	0	0	1	0	0	1	0	0	0	0	0	0	0	1	0	0	1	1	0	0	0	1	0	1	1	0
V$MITF	0.166183	18	17	1	1	0	0	0	0	1	0	0	0	0	0	0	0	1	1	0	1	1	1	1	1	2	1	1	1	0	0	0	1	0	0	0	0	0	0	1	0	1	0	0	0	0	0	0	0
V$NOLF	0.876058	20	17	0	0	0	1	1	1	1	0	0	0	0	0	1	0	0	1	0	0	0	1	0	0	0	0	0	0	1	0	0	0	2	1	1	1	0	0	1	0	0	0	1	0	0	2	0	0
V$PERO	0.999987	22	17	1	0	0	0	0	1	1	0	0	0	2	1	0	0	0	2	0	0	0	0	0	0	1	0	0	0	1	0	0	0	0	1	1	2	1	2	1	1	0	0	1	0	0	0	2	0
V$RP58	0.00931859	23	17	0	0	0	1	0	1	2	1	1	2	0	0	0	1	0	0	2	0	0	0	0	0	0	0	0	0	0	1	1	0	0	0	2	2	0	1	0	0	0	0	2	1	1	0	0	1
V$SRFF	0.999601	29	17	1	0	0	0	0	0	0	0	0	1	0	0	4	0	0	0	0	2	2	2	2	2	0	2	2	2	0	0	1	1	0	1	0	0	0	0	0	2	0	1	0	0	0	0	0	0
V$GFI1	0.752407	18	16	0	2	0	0	0	0	0	2	0	0	1	1	0	0	0	1	0	1	1	0	1	1	0	1	1	1	0	0	0	0	0	0	0	0	1	0	0	1	0	0	0	1	0	0	0	0
V$NRSF	0.986122	18	16	1	0	0	1	1	1	1	0	0	0	0	1	0	0	0	1	0	0	0	0	0	0	0	0	0	0	1	0	0	0	2	1	1	0	0	2	1	0	0	0	1	0	0	1	0	0
V$RBPF	0.674443	16	16	0	1	1	0	0	0	0	1	1	1	0	1	0	0	1	1	1	0	0	0	0	0	0	0	0	0	0	1	1	1	0	0	0	0	1	0	0	0	1	0	0	0	1	0	0	1
V$HIFF	0.986054	22	15	5	0	1	0	0	0	0	0	1	0	0	0	0	1	1	1	0	0	0	0	0	0	1	0	0	0	0	0	2	1	0	0	0	0	0	0	0	1	1	3	0	0	1	0	0	1
V$MAZF	0.988319	41	15	0	0	0	4	2	8	4	0	0	0	0	0	1	0	0	0	0	0	0	0	0	0	0	0	0	0	0	0	0	0	1	1	5	3	0	1	0	0	1	0	7	0	0	1	1	0
V$MEF3	0.934255	18	15	0	1	0	0	1	0	0	1	0	0	0	0	0	0	1	1	0	0	0	0	0	0	2	0	0	1	0	0	0	0	2	0	0	0	0	0	1	0	0	0	0	0	1	1	1	1
V$NDPK	0.900543	50	15	0	0	0	5	2	8	5	0	0	0	0	1	1	0	0	0	0	0	0	0	0	0	0	0	0	0	1	0	0	0	2	1	6	4	0	3	0	0	0	0	8	0	0	2	1	0
V$NEUR	0.999894	24	15	0	0	0	1	0	1	1	1	0	2	0	3	0	0	0	0	1	0	0	0	0	0	0	0	0	0	2	0	0	0	1	0	2	2	0	2	0	0	0	0	2	2	0	1	0	0
V$CIZF	0.476625	14	14	0	0	0	0	0	0	0	1	0	0	0	1	1	1	0	0	0	1	1	1	1	1	0	1	1	1	0	0	0	0	0	0	0	1	0	0	0	0	0	0	0	0	0	1	0	0
V$HAML	0.99452	31	14	0	0	0	2	0	4	3	0	1	0	0	0	1	0	0	1	0	0	0	0	0	0	0	0	0	0	4	0	0	0	0	1	3	3	0	3	1	0	0	1	3	0	0	0	0	0
V$SPZ1	0.702832	15	14	1	0	0	0	1	2	1	0	0	0	0	0	1	0	0	0	0	0	0	0	0	0	0	0	0	0	1	0	0	0	0	1	1	1	0	1	0	0	1	1	1	0	1	0	0	0
V$ZF03	0.769833	15	14	0	2	0	1	0	1	1	1	0	0	0	0	0	1	0	1	0	0	0	0	0	0	0	0	0	0	1	0	0	0	0	0	1	1	0	1	0	0	1	0	1	0	0	0	0	0
O$INRE	0.958885	21	13	0	2	0	0	1	0	0	0	1	0	0	1	0	2	0	0	1	0	0	0	0	0	0	0	0	0	0	0	0	0	1	0	0	3	0	0	0	0	1	1	1	0	0	3	0	0
V$GRHL	0.9898	31	13	0	3	0	0	3	0	0	0	0	2	2	0	2	0	0	0	0	0	0	0	0	0	0	0	0	0	2	0	2	0	2	0	0	0	4	0	0	0	0	0	0	2	0	2	3	0
V$PRDF	0.99976	15	13	0	0	1	0	1	1	0	2	0	0	0	0	1	0	0	0	0	0	0	0	0	0	0	0	0	0	0	0	0	0	1	1	0	2	1	0	0	0	0	1	0	0	0	0	1	0
V$ZF13	0.749745	20	13	0	0	0	0	2	0	0	0	1	1	1	0	2	0	0	1	0	0	0	0	0	0	0	0	0	0	1	0	0	3	0	4	0	0	0	0	0	1	1	0	0	1	0	0	0	0
V$PROX	0.203056	18	12	0	0	0	0	1	1	0	0	0	0	0	0	1	0	0	1	0	0	0	0	0	0	0	0	0	0	1	0	0	0	2	1	1	1	0	0	0	0	0	1	0	0	0	4	0	0
O$PTBP	0.900789	13	11	1	0	0	0	1	0	0	0	0	0	0	1	1	0	0	0	0	0	0	0	0	0	1	0	0	0	2	0	0	0	1	1	0	0	0	0	0	0	0	2	0	0	0	1	0	0
V$BEDF	0.991638	31	11	0	0	0	5	1	6	3	1	0	0	0	0	0	0	0	0	0	0	0	0	0	0	0	0	0	0	0	0	0	0	1	0	5	1	0	1	0	0	0	0	6	0	0	1	0	0
V$ESRR	1	14	11	2	0	0	0	0	0	0	0	0	0	1	0	1	0	0	1	0	0	0	0	0	0	2	0	0	0	1	0	0	0	0	1	0	0	1	0	1	1	0	2	0	0	0	0	0	0
V$HUB1	0.995682	11	11	0	0	0	1	0	1	1	0	0	0	0	0	1	0	0	0	0	0	0	0	0	0	0	0	0	0	0	0	1	0	0	1	1	1	1	1	0	0	0	0	1	0	0	0	0	0
V$STAF	0.999925	12	11	0	2	1	0	0	0	0	0	0	0	0	0	1	1	0	0	1	0	0	0	0	0	0	0	0	0	1	0	0	0	0	1	0	0	1	0	0	0	0	0	0	1	0	0	1	0
V$TAIP	0.963403	13	11	0	0	0	0	0	0	0	0	1	1	0	0	0	1	0	2	1	0	0	0	0	0	1	0	0	0	0	0	0	1	0	1	0	0	0	0	1	0	0	0	0	0	0	0	1	2
V$AHRR	0.997682	10	10	0	0	0	0	0	0	0	0	0	0	1	1	0	0	0	0	0	0	0	0	0	0	1	0	0	0	0	1	0	0	0	0	0	0	0	0	1	1	0	1	0	1	0	0	1	0
V$GMEB	0.353042	16	10	1	0	0	0	2	0	0	0	0	0	0	0	1	0	0	1	0	0	0	0	0	0	0	0	0	0	0	0	0	0	2	1	0	0	1	0	0	0	0	1	0	0	0	3	0	0
V$PURA	0.0534296	10	10	0	0	0	1	1	1	1	0	0	0	0	0	0	0	0	0	0	0	0	0	0	0	0	0	0	0	0	0	0	0	1	0	1	1	0	1	0	0	0	0	1	0	0	1	0	0
V$DMTF	0.969243	9	9	0	1	1	0	0	0	0	0	0	0	1	0	0	0	1	0	0	0	0	0	0	0	0	0	0	0	0	1	1	0	0	0	0	0	0	0	0	1	0	0	0	1	0	0	0	0
V$HMTB	0.997547	9	9	0	1	0	1	0	1	1	1	0	0	0	0	0	0	0	0	0	0	0	0	0	0	0	0	0	0	1	0	0	0	0	0	1	0	0	0	1	0	0	0	1	0	0	0	0	0
V$MTF1	0.810507	9	9	0	0	0	0	0	0	0	0	0	0	1	0	0	0	0	0	0	1	1	1	1	1	0	1	1	1	0	0	0	0	0	0	0	0	0	0	0	0	0	0	0	0	0	0	0	0
V$OAZF	0.797131	13	9	0	0	0	1	0	0	1	0	0	0	0	0	3	0	0	0	0	0	0	0	0	0	0	0	0	0	0	1	0	0	0	3	1	0	0	1	0	0	1	0	1	0	0	0	0	0
V$ZBED	0.460945	10	9	0	0	1	0	0	0	0	0	0	1	0	0	0	0	1	1	0	0	0	0	0	0	0	0	0	0	0	1	1	0	0	0	0	0	0	0	2	0	0	0	0	1	1	0	0	0
V$E4FF	0.933082	8	8	0	0	0	0	1	0	0	0	0	0	0	0	0	0	0	0	0	0	0	0	0	0	0	0	0	0	0	1	0	0	1	0	0	0	1	0	0	0	1	1	0	0	0	1	0	0
V$PIT1	0.996748	17	8	0	0	0	2	0	2	0	2	0	0	0	4	0	0	0	0	0	0	0	0	0	0	0	0	0	0	1	2	0	0	0	0	2	0	0	0	0	0	0	0	2	0	0	0	0	0
O$TF3C	0.00373301	11	7	0	0	0	0	2	0	0	0	0	0	0	0	3	0	0	0	0	0	0	0	0	0	0	0	0	0	0	0	0	0	1	2	0	1	0	0	0	0	0	0	0	0	0	1	0	0
V$GCF2	0.979473	8	7	0	0	0	1	0	1	1	0	0	0	0	0	1	0	0	0	0	0	0	0	0	0	0	0	0	0	0	0	0	0	0	1	0	0	0	0	0	0	0	1	2	0	0	0	0	0
V$NGRE	0.999706	8	7	0	0	0	1	0	1	1	0	0	0	0	0	0	0	0	0	0	0	0	0	0	0	0	0	0	0	2	0	0	0	0	0	0	1	0	1	1	0	0	0	0	0	0	0	0	0
V$PAX3	0.999998	7	7	1	0	0	0	0	0	0	0	0	0	0	0	0	1	0	1	0	0	0	0	0	0	0	0	0	0	0	0	0	0	0	0	1	0	0	1	0	0	1	0	1	0	0	0	0	0
V$SATB	0.975471	9	7	0	0	0	0	1	0	0	0	0	0	0	2	2	0	0	0	0	0	0	0	0	0	0	0	0	0	0	0	0	0	1	0	0	1	0	0	0	0	0	0	0	0	0	1	0	0
V$SREB	0.990285	10	7	1	0	0	0	1	0	0	0	0	0	0	0	2	0	1	0	0	0	0	0	0	0	0	0	0	0	0	0	0	0	0	2	0	0	0	0	0	0	0	1	0	0	0	0	0	0
O$YTBP	0.830321	7	6	0	0	0	0	1	0	0	0	0	0	0	2	0	0	0	0	0	0	0	0	0	0	0	0	0	0	0	0	0	0	1	0	0	0	0	0	0	0	0	1	0	0	0	1	0	0
V$DICE	0.995254	6	6	1	0	0	0	0	0	0	0	0	0	0	1	1	0	0	0	0	0	0	0	0	0	0	0	0	0	0	0	0	0	0	1	0	0	0	1	0	0	0	1	0	0	0	0	0	0
V$MOKF	1	6	6	1	0	0	0	0	0	0	0	0	1	0	1	0	0	1	0	0	0	0	0	0	0	1	0	0	0	0	0	0	0	0	0	0	0	0	0	0	0	0	1	0	0	0	0	0	0
V$ZF07	0.999991	8	6	0	0	0	1	0	3	1	0	0	0	0	0	0	0	0	0	0	0	0	0	0	0	0	0	0	0	0	0	0	0	0	0	1	1	0	0	0	0	0	0	1	0	0	0	0	0
V$ATBF	0.999821	7	5	1	0	1	0	0	0	0	1	0	0	0	2	0	0	0	0	0	0	0	0	0	0	0	0	0	0	2	0	0	0	0	0	0	0	0	0	0	0	0	0	0	0	0	0	0	0
V$CSEN	0.964106	5	5	0	0	0	0	0	0	0	0	0	0	0	0	0	1	0	0	0	0	0	0	0	0	1	0	0	0	0	0	0	0	0	0	0	0	0	0	1	1	0	0	0	0	0	0	1	0
V$HICF	0.999821	5	5	0	0	0	0	0	0	0	0	1	0	0	0	0	0	0	0	0	0	0	0	0	0	0	0	0	0	1	0	0	0	0	0	0	0	1	0	1	0	0	0	0	0	0	0	1	0
V$MEF2	1	6	5	0	2	0	0	0	0	0	0	0	0	0	0	0	0	0	1	0	0	0	0	1	0	0	0	0	1	1	0	0	0	0	0	0	0	0	0	0	0	0	0	0	0	0	0	0	0
V$ZF09	7.32586e-05	5	5	0	0	0	1	0	1	1	0	0	0	0	0	0	0	0	0	0	0	0	0	0	0	0	0	0	0	0	0	0	0	0	0	1	0	0	0	0	0	0	0	1	0	0	0	0	0
O$TELO	0.984568	4	4	0	0	0	0	0	0	0	0	0	0	0	0	0	0	0	0	1	0	0	0	0	0	1	0	0	0	1	0	0	0	0	0	0	0	0	0	0	0	0	0	0	0	0	0	1	0
O$TF2B	0.756099	4	4	0	0	0	1	0	0	1	0	0	0	0	0	0	0	0	0	0	0	0	0	0	0	0	0	0	0	0	0	0	0	0	0	1	0	0	0	0	0	0	0	1	0	0	0	0	0
O$XCPE	0.999854	4	4	0	0	0	1	0	0	1	0	0	0	0	0	0	0	0	0	0	0	0	0	0	0	0	0	0	0	1	0	0	0	0	0	1	0	0	0	0	0	0	0	0	0	0	0	0	0
V$HNFP	0.999131	4	4	1	0	0	0	0	0	0	0	0	0	0	0	0	0	0	0	0	0	0	0	0	0	0	0	0	0	1	0	0	0	0	0	0	0	0	0	0	0	0	1	0	1	0	0	0	0
V$LTFM	0.999172	4	4	0	0	0	0	1	0	0	0	0	0	0	0	0	0	0	0	0	0	0	0	0	0	0	0	0	0	0	0	0	0	1	0	0	1	0	0	0	0	0	0	0	0	0	1	0	0
V$MYRF	0.971938	4	4	0	1	0	0	0	0	0	0	0	0	0	0	0	1	0	0	0	0	0	0	0	0	0	0	0	0	1	0	1	0	0	0	0	0	0	0	0	0	0	0	0	0	0	0	0	0
V$PPAR	0.963302	5	4	0	0	0	0	0	0	0	0	0	0	2	0	0	0	0	0	0	0	0	0	0	0	0	0	0	0	0	0	0	0	0	0	0	0	0	0	1	1	0	0	0	0	0	0	1	0
V$SF1F	1	6	4	2	0	0	0	0	0	0	0	0	0	0	0	0	0	0	0	0	0	0	0	0	0	0	0	0	0	0	0	0	0	0	0	0	0	1	0	0	0	0	2	0	1	0	0	0	0
V$TCFF	0.720138	4	4	0	0	0	0	0	0	0	0	0	0	0	0	0	1	0	0	0	0	0	0	0	0	0	0	0	0	0	1	0	0	0	0	0	0	0	0	0	1	0	0	0	0	0	0	1	0
V$ZF35	0.997287	5	4	0	0	0	0	0	0	0	0	0	1	0	0	0	0	0	0	0	0	0	0	0	0	0	0	0	0	0	0	0	0	0	0	0	0	0	2	0	0	0	0	1	1	0	0	0	0
V$AP4R	0.999917	3	3	0	0	0	0	0	0	0	0	0	0	0	0	1	0	0	0	0	0	0	0	0	0	0	0	0	0	0	0	0	0	0	1	0	0	0	0	0	0	0	0	0	0	0	1	0	0
V$BNCF	0.996366	3	3	0	0	0	0	0	0	0	0	0	0	0	0	0	0	0	0	0	0	0	0	0	0	0	0	0	0	1	0	0	0	0	0	0	0	0	0	0	0	0	1	0	0	0	0	0	0
V$CHRE	0.985895	3	3	1	0	0	0	0	0	0	0	1	0	0	0	0	0	0	0	0	0	0	0	0	0	0	0	0	0	0	0	0	0	0	0	0	0	0	0	0	0	0	1	0	0	0	0	0	0
V$DEAF	0.998916	3	3	0	0	0	0	0	0	0	0	0	0	0	0	0	0	0	0	0	0	0	1	0	0	0	0	0	0	0	0	1	0	0	0	0	0	0	0	0	0	1	0	0	0	0	0	0	0
V$FXRE	0.995411	3	3	1	0	1	0	0	0	0	0	0	0	0	0	0	0	0	0	0	0	0	0	0	0	0	0	0	0	0	1	0	0	0	0	0	0	0	0	0	0	0	0	0	0	0	0	0	0
V$IKZF	0.947153	3	3	0	0	0	0	0	0	1	0	0	0	0	0	1	0	0	0	0	0	0	0	0	0	0	0	0	0	0	0	0	0	0	1	0	0	0	0	0	0	0	0	0	0	0	0	0	0
V$NRF1	0.999912	5	3	0	0	0	1	0	0	0	0	0	0	0	0	0	0	0	0	0	0	0	0	0	0	0	0	0	0	0	0	0	0	0	0	2	0	0	0	0	0	0	0	2	0	0	0	0	0
V$PEG3	0.999377	3	3	0	0	0	0	0	0	0	0	0	0	0	1	0	0	1	0	0	0	0	0	0	0	0	0	0	0	1	0	0	0	0	0	0	0	0	0	0	0	0	0	0	0	0	0	0	0
V$ZFXY	0.999067	3	3	0	0	0	0	0	0	0	0	0	0	1	0	0	0	0	0	0	0	0	0	0	0	0	0	0	0	1	0	0	0	0	0	0	0	0	0	0	1	0	0	0	0	0	0	0	0
V$ZICF	1	3	3	1	0	0	0	0	0	0	0	0	0	0	0	0	0	0	0	0	0	0	0	0	0	0	0	0	0	1	0	0	0	0	0	0	0	0	0	0	0	0	1	0	0	0	0	0	0
V$BTBF	0.997647	2	2	0	0	0	0	0	0	0	0	0	0	0	0	0	0	0	0	0	0	0	0	0	0	0	0	0	1	1	0	0	0	0	0	0	0	0	0	0	0	0	0	0	0	0	0	0	0
V$CABL	0.976435	9	2	0	0	0	0	0	0	0	0	0	0	0	0	0	0	0	0	0	0	0	0	0	0	0	0	0	0	0	0	0	1	0	0	0	0	8	0	0	0	0	0	0	0	0	0	0	0
V$CARE	0.999866	2	2	1	0	0	0	0	0	0	0	0	0	0	0	0	0	0	0	0	0	0	0	0	0	0	0	0	0	1	0	0	0	0	0	0	0	0	0	0	0	0	0	0	0	0	0	0	0
V$GABF	0.999158	2	2	0	0	0	0	0	0	0	0	0	0	0	0	1	0	0	0	0	0	0	0	0	0	0	0	0	0	0	0	0	0	0	1	0	0	0	0	0	0	0	0	0	0	0	0	0	0
V$PAX1	0.967707	2	2	0	0	0	0	0	0	0	0	0	0	0	0	0	1	0	0	0	0	0	0	0	0	0	0	0	0	0	0	0	0	0	0	0	0	0	1	0	0	0	0	0	0	0	0	0	0
V$PAX7	0.999999	2	2	0	1	0	0	0	0	0	0	0	0	0	0	0	0	0	0	0	0	0	0	0	0	0	0	0	0	0	1	0	0	0	0	0	0	0	0	0	0	0	0	0	0	0	0	0	0
V$SAL1	0.982094	2	2	0	0	0	0	0	0	0	0	0	0	0	0	0	0	0	0	0	0	0	0	0	0	0	0	0	0	1	0	0	0	0	0	0	0	0	0	0	0	1	0	0	0	0	0	0	0
V$WHNF	0.999954	2	2	0	0	0	0	0	0	0	0	0	0	0	0	0	0	0	0	0	0	0	0	0	0	0	0	0	0	1	0	0	0	0	0	0	0	0	0	0	0	0	1	0	0	0	0	0	0
V$YBXF	0.999969	2	2	0	0	0	0	0	0	0	1	0	0	0	0	0	0	0	0	0	0	0	0	0	0	0	0	0	0	1	0	0	0	0	0	0	0	0	0	0	0	0	0	0	0	0	0	0	0
V$ZF06	0.997647	2	2	1	0	0	0	0	0	0	0	0	0	0	0	0	0	0	0	0	0	0	0	0	0	0	0	0	0	0	0	0	0	0	0	0	0	0	0	1	0	0	0	0	0	0	0	0	0
O$MTEN	0.282	1	1	0	0	0	0	0	0	0	0	0	0	0	0	0	0	0	0	0	0	0	0	0	0	0	0	0	0	0	0	0	0	0	0	0	0	1	0	0	0	0	0	0	0	0	0	0	0
O$TF2D	0.149939	1	1	0	0	0	0	0	0	0	0	0	0	0	0	0	0	0	0	0	0	0	0	0	0	0	0	0	0	0	0	0	0	0	0	0	0	0	0	0	1	0	0	0	0	0	0	0	0
V$BPTF	0.194994	1	1	0	0	0	0	0	0	0	0	0	0	0	0	0	0	0	0	0	0	0	0	0	0	0	0	0	0	1	0	0	0	0	0	0	0	0	0	0	0	0	0	0	0	0	0	0	0
V$GCNR	0.0569219	1	1	1	0	0	0	0	0	0	0	0	0	0	0	0	0	0	0	0	0	0	0	0	0	0	0	0	0	0	0	0	0	0	0	0	0	0	0	0	0	0	0	0	0	0	0	0	0
V$GZF1	0.213998	1	1	0	0	0	0	0	0	0	0	0	0	0	0	0	0	0	0	0	0	0	0	0	0	0	0	0	0	0	0	0	0	0	0	0	0	0	0	0	1	0	0	0	0	0	0	0	0
V$HASF	0.190993	2	1	0	0	0	0	0	0	0	0	0	0	0	0	0	0	0	0	0	0	0	0	0	0	0	0	0	0	0	0	0	0	0	0	0	0	0	0	0	0	0	2	0	0	0	0	0	0
V$MIZ1	0.242	1	1	0	0	0	0	0	0	0	1	0	0	0	0	0	0	0	0	0	0	0	0	0	0	0	0	0	0	0	0	0	0	0	0	0	0	0	0	0	0	0	0	0	0	0	0	0	0
V$NACA	0.3	1	1	0	0	0	0	0	0	0	0	0	0	0	0	0	0	0	0	0	0	0	0	0	0	0	0	0	0	0	0	0	0	0	0	0	0	0	1	0	0	0	0	0	0	0	0	0	0
V$NBRE	0.227999	1	1	0	0	0	0	0	1	0	0	0	0	0	0	0	0	0	0	0	0	0	0	0	0	0	0	0	0	0	0	0	0	0	0	0	0	0	0	0	0	0	0	0	0	0	0	0	0
V$PAX9	0.239	1	1	0	0	0	0	0	0	0	0	0	0	0	1	0	0	0	0	0	0	0	0	0	0	0	0	0	0	0	0	0	0	0	0	0	0	0	0	0	0	0	0	0	0	0	0	0	0
V$PCBE	0.210998	1	1	0	0	0	0	0	0	0	0	0	0	0	0	0	0	0	1	0	0	0	0	0	0	0	0	0	0	0	0	0	0	0	0	0	0	0	0	0	0	0	0	0	0	0	0	0	0
V$THAP	0.145925	1	1	0	0	0	0	0	0	0	1	0	0	0	0	0	0	0	0	0	0	0	0	0	0	0	0	0	0	0	0	0	0	0	0	0	0	0	0	0	0	0	0	0	0	0	0	0	0
V$ZF04	0.158961	1	1	0	0	0	0	0	0	0	0	0	0	0	0	0	0	0	0	0	0	0	0	0	0	0	0	0	0	0	0	0	0	0	0	0	0	0	0	0	0	0	1	0	0	0	0	0	0
V$ZF10	0.283	1	1	0	0	0	0	0	0	0	1	0	0	0	0	0	0	0	0	0	0	0	0	0	0	0	0	0	0	0	0	0	0	0	0	0	0	0	0	0	0	0	0	0	0	0	0	0	0
V$ZF5F	0.257	2	1	2	0	0	0	0	0	0	0	0	0	0	0	0	0	0	0	0	0	0	0	0	0	0	0	0	0	0	0	0	0	0	0	0	0	0	0	0	0	0	0	0	0	0	0	0	0
		total sites
SUM		8558
[truncated: 2 more columns]

## Sheet: Solo LTR
Matrix Family	p-value	Match Total	Common to #sequences	RLTR1D-chr1-1	RLTR1C-chr1-1	RLTR6_Mm-chr7-7	RLTR1C-chr7-1	RLTR1D-chr7-7	RLTR1D-chr7-8	RLTR6_Mm-chr8-1	RLTR1D-chr8-1	RLTR6_Mm-chr8-2	RLTR1D-chr8-2	RLTR6_Mm-chr8-3	RLTR1D-chr8-3	RLTR1D-chr1-8	RLTR1D-chr8-4	RLTR1D-chr8-5	RLTR1D-chr8-6	RLTR1D-chr8-7	RLTR6_Mm-chr9-1	RLTR1D-chr9-1	RLTR1C-chr9-1	RLTR1D-chr9-2	RLTR1D-chr9-3	RLTR1D-chr9-4	RLTR6_Mm-chr1-3	RLTR1D-chr9-5	RLTR6_Mm-chr9-2	RLTR1C-chr9-2	RLTR1D-chr9-6	RLTR1C-chr9-3	RLTR1D-chr9-7	RLTR1D-chrX-1	RLTR1D-chrX-2	RLTR1D-chrX-3	RLTR1D-chrX-4	RLTR1D-chr1-9	RLTR6_Mm-chrX-1	RLTR6_Mm-chrX-2	RLTR1D-chrX-5	RLTR6_Mm-chrX-3	RLTR1D-chrX-6	RLTR6_Mm-chrX-4	RLTR1D-chrX-7	RLTR1D-chrX-8	RLTR1D-chrX-9	RLTR1C-chrX-1	RLTR1D-chr1-10
V$ABDB	1.35841e-29	665	237	3	5	3	3	3	4	3	3	2	2	2	3	3	3	3	2	2	3	3	1	3	3	3	5	3	2	3	2	3	2	2	3	2	3	4	4	4	2	3	5	4	4	3	3	3	2
V$SORY	0.00492407	1216	236	4	4	4	3	4	4	4	4	4	11	4	5	9	3	10	9	8	5	4	1	8	4	5	6	4	4	4	9	4	7	7	7	6	7	2	4	3	7	6	5	4	6	6	8	4	7
V$HOXF	2.43964e-24	968	236	6	4	7	4	5	5	5	5	2	5	3	6	5	5	5	4	3	3	5	4	5	5	5	3	5	4	4	5	4	4	3	5	2	5	5	4	4	5	4	5	3	4	5	5	4	3
V$BRNF	2.60803e-31	920	236	5	4	4	4	5	6	2	5	1	3	2	8	6	5	5	3	3	5	5	4	5	5	5	4	5	3	3	3	3	5	3	5	0	4	5	5	7	4	2	4	5	6	4	3	4	2
V$FKHD	3.92258e-13	862	235	5	4	3	4	6	7	2	6	3	4	3	6	4	5	5	4	4	4	5	1	7	5	7	3	6	3	3	3	3	4	2	6	3	4	6	3	3	4	3	4	3	4	3	3	4	2
V$CART	2.72494e-33	852	235	5	4	4	4	5	5	3	5	2	5	3	6	5	5	5	3	3	1	5	4	4	5	4	4	7	3	2	3	2	6	3	7	1	5	5	3	3	6	4	5	3	5	3	3	4	2
V$PARF	2.50439e-36	761	235	2	2	3	3	3	4	3	3	2	3	3	5	5	2	5	5	4	4	3	2	2	3	6	3	3	3	2	6	2	4	3	5	1	2	3	4	3	5	2	5	4	3	2	4	3	3
V$HOMF	2.89402e-09	1266	234	6	6	11	6	5	5	8	6	7	6	6	9	6	6	5	3	4	5	5	6	5	6	5	5	5	7	5	4	5	7	2	6	0	6	5	7	8	6	11	5	4	5	4	5	6	2
O$VTBP	2.17279e-27	643	234	3	3	1	2	2	2	2	2	4	0	2	2	3	3	3	4	3	6	1	1	1	3	4	7	1	1	2	3	2	2	2	1	0	1	3	6	6	3	3	3	5	2	1	2	2	1
V$OCT1	3.07585e-19	871	232	6	7	2	5	7	6	1	7	0	3	1	6	5	5	5	4	4	1	5	4	5	5	6	1	6	2	4	3	6	7	4	6	2	6	6	1	1	6	1	6	1	7	6	4	7	2
V$NKX6	2.71721e-57	501	232	2	3	4	3	3	3	2	3	1	3	2	5	2	2	2	2	1	1	3	3	3	2	3	1	3	2	3	3	3	4	2	2	0	3	2	1	1	3	2	3	1	3	3	3	3	1
V$KLFS	3.18089e-07	790	230	1	4	8	2	2	2	4	4	6	2	10	1	4	1	2	3	4	4	1	4	4	3	4	5	5	8	1	4	1	1	1	4	4	4	4	4	4	1	5	4	4	4	3	4	1	3
V$STAT	2.05562e-15	742	230	4	3	2	3	3	2	5	3	4	2	2	2	3	4	4	3	3	5	3	0	3	3	3	6	1	2	3	3	3	0	3	3	3	3	3	6	6	3	5	3	6	2	3	3	3	3
V$RXRF	0.008619	621	229	1	3	2	3	2	3	3	2	3	3	2	2	3	1	2	3	3	3	0	2	1	1	3	4	1	2	3	2	6	5	3	1	1	3	3	3	2	6	3	4	3	3	3	3	2	1
V$HNF1	1.39414e-24	548	229	3	1	2	1	3	2	1	3	1	3	2	4	2	3	2	3	3	2	3	0	4	3	3	2	4	2	1	3	2	0	3	3	5	3	3	2	1	3	1	3	2	2	3	3	1	4
V$LHXF	4.97186e-30	1094	228	6	8	4	7	7	7	3	7	0	4	2	10	7	6	6	7	5	1	7	7	7	6	7	3	7	2	4	5	5	8	4	7	0	7	7	3	3	8	3	7	3	7	4	5	6	0
V$RREB	1.54856e-86	383	227	2	2	3	2	1	3	2	1	2	2	2	3	2	2	2	0	0	2	1	2	1	2	1	2	1	2	1	2	2	1	1	1	1	2	2	2	2	2	2	1	2	2	3	1	0	1
V$HBOX	5.08466e-24	664	226	4	5	1	4	4	4	2	4	2	4	1	5	5	4	4	2	3	1	4	4	4	4	4	2	4	1	4	2	3	7	3	5	0	4	4	1	2	4	2	5	1	4	2	3	4	0
V$NR2F	2.56701e-05	860	225	5	2	2	2	5	6	3	5	4	4	2	6	6	4	6	4	4	3	7	0	5	5	6	5	6	2	1	4	1	3	6	4	6	2	4	5	4	4	3	3	6	5	5	4	2	4
V$CEBP	1.03415e-21	505	224	1	1	4	1	1	1	4	1	4	3	4	1	1	1	1	1	4	1	1	1	1	1	0	2	1	4	1	3	0	1	4	1	0	1	1	3	2	3	3	1	2	2	1	3	1	3
V$AP1R	3.23742e-11	484	222	2	6	1	3	1	1	1	1	1	3	1	0	1	1	4	5	3	2	3	1	3	1	1	2	3	1	4	1	4	3	2	1	2	5	1	1	0	3	1	1	1	2	5	2	4	1
V$SP1F	8.69788e-28	452	220	1	2	4	1	3	2	2	2	2	0	7	2	1	0	1	2	2	2	2	2	2	1	2	2	3	4	1	0	0	2	1	3	1	3	3	2	2	1	2	2	2	3	3	1	0	2
V$GREF	8.28711e-24	606	219	3	2	1	2	4	1	3	2	3	4	1	3	5	3	4	2	4	4	3	0	2	2	1	2	2	1	0	4	1	0	4	2	4	1	2	5	4	4	3	2	3	2	2	4	3	3
V$INSM	2.0995e-75	323	217	1	2	3	0	1	2	2	1	2	1	2	3	1	2	1	1	1	1	2	1	2	1	2	1	1	2	1	0	2	1	0	1	0	1	3	1	1	0	2	2	1	3	2	1	1	1
V$XBBF	0.00166831	843	215	3	1	0	2	4	6	3	4	3	4	0	5	5	5	5	5	6	6	4	2	4	4	4	5	6	0	2	3	0	3	5	5	3	5	5	7	5	3	2	4	6	5	6	4	2	4
V$AP1F	6.09004e-42	493	215	2	5	3	3	1	1	3	1	3	2	3	2	0	2	1	1	2	2	2	0	2	2	2	2	2	3	3	2	3	4	2	0	2	2	1	1	0	0	3	0	2	1	4	2	3	2
V$MYBL	2.79314e-06	563	214	4	2	1	2	4	2	1	3	1	2	1	2	2	3	4	4	2	4	4	1	2	3	3	4	3	1	4	4	2	1	3	3	2	4	3	4	1	4	1	2	4	2	3	1	2	2
V$HOXC	5.63442e-13	446	213	3	3	0	2	1	1	2	3	2	4	0	1	2	2	2	4	3	1	1	2	3	2	2	1	2	0	1	3	2	4	2	2	1	2	2	1	1	5	2	3	1	2	4	4	1	4
V$GATA	6.26598e-07	677	212	5	2	0	3	3	3	2	4	1	2	0	5	5	5	6	4	3	2	4	1	5	5	5	2	5	0	4	3	3	3	3	4	3	4	5	2	2	3	1	4	2	3	4	3	4	3
V$CDXF	6.30104e-25	384	211	2	3	1	2	2	3	1	2	1	1	0	2	2	2	2	2	1	2	2	1	2	2	2	3	2	0	2	2	2	3	1	2	1	2	2	2	2	2	1	2	2	2	2	2	2	2
V$SAL2	2.95783e-78	282	211	1	1	2	1	1	1	1	2	1	2	1	1	1	1	1	1	2	1	1	1	3	1	2	1	2	1	1	3	1	1	1	2	0	2	2	1	1	1	1	2	1	1	2	2	1	2
V$P53F	2.27781e-29	514	208	0	0	1	1	2	2	3	2	3	1	1	2	2	1	2	2	1	4	4	0	0	0	4	4	3	1	1	1	1	2	2	3	1	1	3	3	2	1	2	2	4	2	2	0	1	1
V$MYT1	8.31155e-10	422	207	0	1	3	2	2	1	3	1	6	1	4	1	0	0	0	2	1	3	1	0	1	0	1	3	0	3	2	1	2	0	2	1	2	1	1	3	4	2	4	1	3	1	1	2	2	1
V$ZF02	6.31475e-19	654	206	0	1	10	0	0	1	6	2	7	4	11	0	1	0	1	2	2	4	1	1	4	1	2	4	2	11	0	3	0	1	1	2	0	4	1	4	5	1	6	2	4	2	2	3	0	2
V$CREB	0.420037	659	202	5	2	0	2	4	5	0	4	0	4	0	4	4	4	4	4	4	3	3	2	2	5	5	2	2	0	3	6	5	4	3	3	0	2	3	3	3	4	0	4	3	4	2	3	2	3
V$NKXH	0.482104	362	199	3	5	2	3	2	2	2	1	2	0	1	4	1	4	1	1	1	2	1	1	0	3	0	3	1	1	3	0	3	2	0	1	0	1	1	1	1	0	2	1	2	0	0	0	4	0
V$MZF1	2.68032e-20	285	197	1	2	3	1	1	1	2	2	3	0	3	0	1	1	0	1	2	1	1	1	1	1	2	1	0	2	1	3	1	2	1	1	1	1	2	0	1	1	2	1	1	1	1	1	1	1
V$ETSF	1	498	195	3	3	1	2	0	1	2	4	2	4	2	4	2	2	3	4	4	1	3	0	2	3	4	0	3	1	4	4	3	5	3	2	4	2	2	0	0	3	4	2	0	1	2	2	2	4
V$E2FF	0.000842154	410	194	4	1	1	1	1	2	2	1	5	2	5	1	2	1	4	2	3	1	1	0	1	2	0	1	3	3	1	2	1	3	2	2	2	0	2	1	1	0	3	1	1	0	1	0	1	1
V$NFKB	1.73544e-23	343	193	3	4	1	4	0	0	2	1	1	1	1	0	1	2	3	1	3	1	1	2	1	3	3	1	0	1	4	3	4	3	1	0	1	1	0	1	1	0	2	0	1	0	1	1	4	1
V$GLIF	1.42955e-06	331	188	3	0	3	0	1	1	2	1	2	1	4	0	2	3	3	1	1	1	1	0	2	2	1	1	0	5	0	2	0	1	1	1	1	1	1	3	3	1	2	0	2	0	1	2	0	1
V$EGRF	2.03127e-11	493	187	0	2	6	0	0	1	4	1	4	2	10	1	3	2	2	0	2	2	1	2	1	2	2	2	0	7	2	0	2	2	0	1	0	0	1	3	3	0	4	1	2	1	1	1	1	0
V$DLXF	4.64662e-26	496	182	4	4	1	4	4	4	0	4	0	2	1	4	4	4	4	2	2	1	4	4	4	4	4	0	4	1	2	2	2	4	2	4	0	4	4	1	0	4	0	4	1	4	2	2	4	0
V$LEFF	0.0962518	431	181	1	0	0	0	2	3	2	2	2	5	0	3	2	1	2	4	4	2	2	0	2	1	2	3	2	0	0	4	0	2	3	1	3	2	2	2	2	2	1	3	3	2	2	3	0	4
V$IKRS	4.00651e-20	219	180	1	1	0	2	1	1	2	1	2	1	0	2	1	1	1	1	1	1	1	0	1	1	1	1	1	0	1	2	1	0	1	1	2	1	1	2	1	1	2	1	1	1	1	1	1	2
V$BZIP	6.99e-50	214	180	1	2	0	1	1	1	0	1	0	1	0	1	0	1	0	0	2	1	1	1	1	1	1	1	1	0	2	1	2	1	1	1	1	1	1	1	1	0	0	1	1	1	1	1	2	1
V$HAND	0.903599	379	179	1	1	1	1	1	2	2	3	2	3	0	2	2	1	3	2	1	0	3	0	3	2	4	0	3	1	1	2	1	2	1	3	2	3	4	0	0	2	2	4	0	3	4	1	1	2
V$GCMF	0.00135513	263	175	1	1	2	1	1	1	2	2	2	0	2	0	1	0	0	2	3	1	1	0	3	0	1	1	1	2	0	2	1	3	2	1	2	0	2	1	1	2	2	0	1	0	1	0	0	2
V$EVI1	0.996783	368	173	4	3	0	2	1	3	2	2	0	3	1	3	2	5	3	1	4	0	2	0	4	5	1	0	1	0	1	2	1	4	2	4	3	1	1	1	1	2	1	0	1	1	1	3	3	2
V$SNAP	3.97505e-12	272	171	3	2	0	2	0	0	1	1	2	1	1	1	2	3	0	0	0	2	1	0	1	2	1	2	0	1	3	1	1	0	0	0	0	1	1	2	2	0	1	1	2	0	0	1	2	1
V$LTSM	4.0371e-10	215	171	0	0	1	0	1	1	1	1	2	1	1	1	0	1	0	0	0	1	1	0	1	1	1	1	0	1	1	1	1	2	1	2	2	0	2	1	1	1	1	2	1	2	0	0	1	0
V$TEAF	7.3829e-26	203	168	2	2	1	3	1	1	1	1	0	1	1	0	1	1	1	1	1	0	1	0	1	1	1	0	0	1	2	1	2	0	1	1	1	1	0	0	0	1	1	1	0	2	1	1	2	1
V$BRAC	0.496687	372	167	2	3	1	2	1	2	0	2	0	1	1	2	4	0	5	2	3	0	2	3	1	2	1	0	2	2	2	1	0	2	2	2	4	2	2	0	0	2	0	4	2	2	2	3	2	2
V$PAX6	0.433122	213	166	0	0	1	0	2	0	1	0	1	0	1	0	1	0	0	1	1	1	1	1	2	0	0	1	1	1	0	1	2	1	0	1	2	1	1	1	0	1	1	0	1	1	0	0	0	0
V$DMRT	0.0875657	255	164	1	1	1	1	0	1	3	0	4	1	1	1	3	0	3	1	1	1	1	0	0	0	1	1	1	1	0	0	1	0	0	2	0	1	1	2	2	1	1	2	1	1	0	0	0	1
V$AARF	9.74558e-104	164	164	0	1	0	0	1	1	0	1	0	1	0	1	0	0	0	0	1	1	1	1	1	0	1	1	1	0	1	1	1	1	1	0	1	1	1	1	1	0	0	1	1	1	1	1	1	1
V$PAX5	0.317779	178	163	1	1	1	0	1	1	1	1	1	1	1	1	0	0	1	0	0	1	1	0	1	0	1	1	0	1	1	1	1	0	1	1	1	1	1	1	1	0	1	1	0	1	1	1	0	2
V$CAAT	0.224417	185	162	1	1	0	0	1	1	0	1	3	2	0	0	1	1	1	1	1	0	1	1	1	1	1	1	1	0	1	1	1	1	1	1	2	1	1	0	0	1	1	1	0	2	1	0	0	1
V$GRHL	1.2029e-15	331	161	0	0	0	0	2	2	0	2	0	0	0	0	2	2	2	2	2	3	2	0	2	2	2	3	2	0	0	2	0	2	2	2	2	2	2	3	0	0	0	2	3	2	2	2	0	2
V$ZF05	1.81023e-05	261	152	2	1	0	2	1	1	0	2	0	1	0	1	2	2	1	2	1	0	1	2	2	2	1	0	3	0	1	2	2	2	1	1	0	2	1	0	0	3	0	2	0	1	2	2	2	2
V$ZF13	3.7701e-25	193	150	1	1	0	0	1	1	0	1	0	1	0	1	1	1	1	1	1	2	1	0	1	1	1	2	1	0	0	1	0	1	1	1	1	1	1	2	3	1	0	1	2	1	1	2	0	1
V$MYOD	0.926519	227	148	1	0	2	0	1	1	2	1	2	1	0	2	1	1	2	1	1	0	1	0	1	1	1	0	1	2	0	1	0	1	1	1	2	3	3	0	0	1	2	1	0	3	3	0	0	1
V$BARB	3.91709e-24	180	148	2	2	0	2	1	1	0	1	0	1	1	1	1	1	1	0	0	0	1	1	1	2	0	0	1	1	2	1	2	1	2	1	0	1	1	0	1	1	0	1	0	1	1	1	2	1
V$OVOL	5.69383e-11	192	147	1	2	0	2	1	1	0	1	0	1	0	1	2	1	2	1	1	0	1	1	1	1	1	0	2	0	2	1	1	1	1	1	0	1	1	0	0	1	0	1	0	1	1	1	1	0
V$PAXH	1.01924e-29	486	146	4	4	0	5	4	4	0	4	0	2	0	4	4	4	4	2	2	0	4	4	4	4	4	0	4	0	2	2	3	6	2	5	0	4	4	0	0	4	0	4	0	4	2	2	4	0
V$PDX1	1.15707e-08	461	145	4	4	0	4	4	4	0	4	0	2	0	5	4	4	4	2	2	0	4	4	4	4	4	0	4	0	2	2	2	4	2	4	0	4	4	0	0	4	0	4	0	4	2	2	4	0
V$NKX1	5.96866e-30	332	142	3	4	0	2	3	3	0	3	0	4	0	3	3	3	3	2	1	0	3	3	3	3	3	0	3	0	2	2	2	4	2	3	0	3	3	0	0	1	0	3	0	3	2	1	3	0
V$NF1F	1.08527e-05	323	140	0	1	3	0	0	0	2	0	1	0	2	0	0	0	0	0	3	2	0	0	0	0	0	2	0	3	0	0	0	2	1	2	3	0	2	3	2	2	1	0	3	2	0	0	0	0
V$CTCF	0.0326665	168	140	1	1	0	1	0	0	1	0	1	0	2	0	0	1	0	1	0	1	0	0	0	1	0	1	0	1	0	0	1	0	0	1	1	0	0	1	1	0	1	1	2	0	0	1	1	1
V$AP2F	0.000147107	358	139	3	2	0	1	2	3	0	2	1	2	0	4	4	2	4	1	2	0	2	0	2	4	2	0	5	0	1	1	4	0	1	3	3	2	3	0	0	2	0	5	0	3	2	4	2	6
V$HEAT	1	293	139	2	2	1	3	0	0	1	0	5	0	0	0	0	2	0	0	0	3	0	0	0	1	1	3	0	1	2	0	3	0	0	0	1	0	1	3	3	0	2	0	3	0	0	1	2	0
V$ZF01	1.89457e-28	138	137	1	0	0	1	1	1	0	1	0	1	1	0	1	1	1	1	1	0	0	0	0	1	1	0	1	1	1	1	1	1	1	1	1	1	1	0	0	1	0	1	0	1	1	1	1	1
V$SMAD	0.121997	206	136	0	1	2	0	0	0	2	0	2	1	3	0	0	0	1	1	1	2	0	0	0	0	1	2	0	2	0	1	0	1	1	1	1	0	0	1	1	1	2	0	1	0	0	0	0	1
V$ZF14	2.16332e-12	154	134	1	0	0	1	1	1	0	1	0	1	0	0	1	1	1	1	1	0	1	0	2	1	0	0	1	0	1	1	1	0	1	1	1	1	1	0	0	1	0	2	0	0	1	1	2	1
V$YY1F	0.994347	176	133	0	1	1	0	1	1	1	1	0	2	0	1	0	0	0	2	1	1	1	1	1	0	1	0	1	0	1	1	1	1	1	0	2	2	1	0	0	2	0	2	0	1	1	1	1	3
V$BCDF	0.737366	140	131	1	1	0	1	0	0	0	1	0	1	0	2	1	1	1	1	1	0	1	0	1	1	1	0	1	0	1	1	0	2	1	2	1	1	2	0	0	1	0	1	0	1	1	1	1	1
V$ZF12	0.277321	147	129	1	1	0	1	1	1	0	1	0	0	0	1	2	1	2	1	0	0	0	1	1	1	1	0	1	0	1	1	1	0	1	1	2	1	0	0	0	1	0	1	0	1	1	1	1	2
V$AIRE	1.88732e-05	136	126	0	0	1	0	0	0	1	0	0	1	1	0	0	0	0	1	1	1	0	1	0	0	0	1	0	1	0	0	0	1	0	0	3	0	0	1	1	1	1	0	1	0	0	1	0	1
V$PLAG	0.938643	245	125	2	1	3	1	0	0	2	0	2	0	3	2	4	2	4	0	1	2	0	1	1	2	0	2	0	4	0	0	0	0	1	0	1	1	0	2	2	0	2	0	2	0	0	0	0	1
V$ARID	0.599221	256	123	1	1	0	1	2	2	0	2	0	0	0	4	2	2	3	0	1	0	3	1	3	2	4	0	3	0	0	0	0	1	0	4	0	2	3	0	0	1	0	3	0	1	2	0	1	0
V$CLOX	1	245	123	1	2	0	1	2	2	0	2	1	4	0	2	1	0	0	2	1	0	2	2	2	0	2	1	2	0	2	2	2	2	2	0	2	2	2	0	0	1	1	2	0	2	2	2	2	0
V$CHRF	1.64508e-08	123	122	1	1	0	1	1	1	0	1	1	0	0	1	1	1	1	0	0	0	1	1	0	1	0	0	1	0	1	0	1	0	1	1	1	1	1	0	0	0	0	1	0	1	1	1	1	1
V$PERO	0.999989	165	121	0	0	1	0	0	3	2	2	2	2	1	0	2	0	0	1	1	0	1	0	1	0	1	1	0	1	2	1	1	1	1	1	1	1	0	0	0	2	2	1	1	1	1	1	0	0
V$RORA	0.999998	133	120	1	2	1	1	1	1	1	1	1	0	1	1	0	1	0	1	0	0	1	0	0	1	1	1	0	1	1	0	1	1	1	0	1	1	1	0	0	0	1	0	0	1	0	2	0	0
V$RP58	3.68359e-25	199	119	2	1	1	1	2	2	2	2	2	0	0	2	1	2	1	0	0	0	1	0	1	2	1	0	2	1	0	0	0	1	0	2	2	3	3	0	0	0	2	2	0	3	3	0	0	0
V$RUSH	0.999966	154	119	1	0	2	1	1	1	0	1	0	0	1	1	2	1	2	0	0	0	0	0	0	1	1	2	1	2	0	0	0	1	0	1	2	1	2	0	2	0	0	1	0	1	2	0	0	0
V$IRFF	1	195	117	1	2	1	1	0	0	2	1	3	1	0	0	0	1	0	0	0	2	0	0	0	1	0	1	0	1	1	0	0	1	0	0	0	0	0	2	2	0	2	1	2	0	0	0	1	0
V$BHLH	0.00117833	208	116	3	0	0	1	2	2	1	2	2	0	0	2	2	3	3	0	0	0	0	0	0	2	2	0	2	0	0	0	0	2	0	2	2	2	3	0	1	0	1	2	0	3	3	0	1	0
V$BCL6	0.976005	203	114	1	1	1	1	0	1	0	0	1	0	2	1	0	1	0	0	0	4	0	0	0	0	0	3	0	1	1	0	1	0	0	0	1	0	0	3	2	0	1	0	3	0	0	0	1	0
V$NEUR	0.999079	206	111	2	0	1	0	2	2	2	2	2	0	0	2	3	2	4	0	0	0	0	0	0	2	2	0	2	1	0	0	0	2	0	2	2	2	4	0	0	0	2	2	0	3	3	0	0	0
V$PRDM	0.971895	174	110	2	1	0	1	2	2	0	1	0	0	0	2	2	2	3	0	1	0	2	1	2	2	2	0	1	0	2	0	1	0	0	2	0	2	1	0	0	0	0	2	0	2	2	0	2	1
O$INRE	0.00498752	157	110	0	0	0	0	1	1	2	0	3	0	1	1	1	0	1	0	0	0	1	0	1	0	0	1	1	0	0	0	0	0	0	1	0	0	0	0	1	0	2	0	0	0	1	0	0	0
V$PAX2	0.000988374	119	110	1	0	0	1	1	1	1	1	0	1	0	1	0	0	1	0	0	1	1	1	1	1	0	1	1	0	1	1	0	1	0	1	0	1	1	0	0	1	0	0	0	1	0	0	1	1
V$DUXF	0.00790092	172	109	0	1	0	0	1	1	0	2	0	3	0	1	0	0	0	2	2	0	1	2	2	0	1	0	1	0	1	3	1	3	2	1	0	1	1	0	0	0	0	2	0	1	1	2	1	2
V$IRXF	2.41994e-08	264	106	0	2	0	2	2	0	0	0	0	2	0	0	0	0	0	4	4	0	2	0	0	0	2	0	0	0	2	4	2	2	4	2	0	0	2	0	0	4	0	0	0	0	0	3	2	2
V$FAST	0.994765	120	105	1	0	1	0	1	1	0	1	2	1	0	0	0	1	0	0	0	0	0	1	0	1	1	0	2	1	1	0	0	1	0	1	1	1	1	0	0	0	0	0	0	1	0	0	0	1
V$EBOX	0.999999	198	104	1	0	0	2	0	2	0	2	0	0	0	4	0	2	1	0	2	0	2	2	2	1	2	0	0	0	0	2	2	2	2	2	0	2	0	0	0	2	0	0	1	2	2	2	0	0
V$SIXF	0.00321538	110	100	0	0	0	1	0	1	0	2	0	2	0	0	0	0	0	1	1	0	0	0	0	0	1	0	0	0	1	1	1	1	1	1	1	1	0	0	0	1	0	1	0	1	1	1	1	0
V$BRN5	1	138	99	0	0	0	0	1	2	0	1	0	1	0	4	0	0	1	1	2	3	0	0	1	0	1	1	1	0	0	0	0	0	0	1	0	1	1	0	0	0	0	1	0	2	1	0	0	1
V$MAZF	0.96852	222	96	0	0	6	0	0	0	3	1	4	0	6	0	0	0	0	0	0	2	0	0	0	0	0	2	0	4	0	2	0	0	0	0	0	0	0	1	1	0	3	0	2	0	0	0	0	0
V$DMTF	0.00036537	103	95	1	1	0	1	2	1	0	1	1	1	0	1	0	1	0	1	0	0	1	1	1	1	1	0	0	0	1	1	1	2	1	1	0	1	0	0	0	1	0	2	0	0	0	0	1	0
V$STEM	1	110	94	1	1	1	2	0	1	0	1	0	0	1	0	1	0	1	0	1	0	0	1	0	0	0	0	1	1	0	1	1	0	1	1	1	0	0	0	0	1	0	0	0	0	0	0	1	0
V$NFAT	1	121	93	0	0	0	1	0	0	2	0	2	0	1	0	0	0	0	0	0	1	0	0	0	0	0	1	0	1	0	0	0	0	0	0	1	0	0	1	1	0	2	0	1	0	0	0	0	0
V$GFI1	0.268161	98	93	0	0	0	0	0	0	0	1	0	1	0	0	0	0	0	1	1	0	0	1	1	0	1	0	0	0	1	1	1	1	0	1	0	1	1	0	0	1	1	1	0	1	1	1	1	1
V$AHRR	0.638476	96	90	0	1	1	0	1	1	0	1	0	1	0	0	0	1	0	0	1	0	0	0	1	0	1	0	1	1	2	0	1	1	1	0	1	0	1	0	0	0	0	0	0	1	1	0	0	1
V$PLZF	0.961415	91	89	1	1	0	1	0	0	0	1	0	0	0	0	1	1	1	0	0	1	0	0	0	1	0	2	0	0	1	1	1	1	0	1	1	0	0	1	1	0	0	0	1	0	0	0	1	0
V$NDPK	0.763185	273	88	0	0	6	0	0	0	4	0	4	1	7	0	0	0	0	0	0	2	0	0	0	0	0	2	0	7	0	1	0	0	0	0	0	0	0	2	2	0	4	0	2	0	0	0	0	0
V$ESRR	1	98	87	0	0	0	0	1	1	0	1	0	1	0	1	1	0	1	2	1	0	1	0	0	0	1	0	1	0	0	1	0	0	0	1	2	0	1	0	0	2	0	2	0	1	1	2	0	0
V$NOLF	0.985281	109	85	0	0	1	0	0	0	1	0	2	0	1	0	0	0	0	0	0	1	0	0	0	0	0	1	0	0	0	1	0	0	0	0	0	0	0	2	2	0	1	0	1	0	0	0	0	0
V$TALE	1	106	85	0	0	0	1	1	0	0	1	0	1	0	0	0	0	0	1	0	0	0	0	0	0	1	0	0	0	1	0	1	0	1	0	1	0	2	0	0	0	0	0	0	2	2	0	1	0
V$MOKF	0.999998	98	83	0	1	0	0	2	1	0	1	0	1	0	1	0	0	0	1	2	0	1	0	2	0	1	0	3	0	1	1	0	0	0	1	1	2	1	0	0	0	0	2	0	1	1	0	0	0
V$BEDF	0.880791	142	82	0	0	2	0	1	0	1	0	1	0	6	0	0	0	0	0	0	1	0	0	0	0	0	1	0	5	0	0	0	0	0	0	0	0	0	1	1	0	1	0	1	0	0	0	0	0
V$ZBED	3.02988e-08	83	76	1	1	0	0	0	0	0	1	0	1	0	1	1	1	0	0	0	0	1	0	1	1	1	0	0	0	1	0	0	0	0	0	0	1	1	0	0	0	0	1	0	1	1	1	0	1
V$SPZ1	0.599582	84	74	0	0	2	0	0	0	1	0	2	1	1	0	0	0	0	0	0	1	0	0	1	0	0	1	0	2	0	0	0	0	0	0	0	0	0	2	2	0	1	0	1	0	0	1	0	0
V$E4FF	0.0194799	74	73	0	0	0	0	0	0	0	0	0	0	0	0	0	0	0	0	1	1	0	0	0	0	0	1	0	0	0	0	0	0	0	0	0	0	0	1	1	0	0	0	1	0	0	0	0	1
V$ZF35	0.00171502	73	73	1	0	0	0	1	0	0	1	0	0	1	1	1	1	0	0	0	0	0	0	0	1	1	0	1	0	0	0	0	1	0	1	0	0	1	0	0	0	0	1	0	1	1	0	0	0
O$TF3C	6.2712e-41	115	72	0	0	0	0	0	0	1	0	1	0	0	0	0	0	0	0	0	3	0	0	0	0	0	2	0	0	0	0	0	0	0	0	0	0	0	3	3	1	1	0	3	0	0	0	0	0
V$EREF	0.318051	79	72	1	1	0	1	0	0	0	0	0	1	0	0	0	1	0	1	1	0	1	0	1	0	0	0	0	0	0	1	0	0	1	0	0	0	0	0	0	1	0	0	0	0	0	1	1	1
V$NRSF	1	89	71	0	0	1	0	0	0	1	0	1	0	1	0	0	0	0	0	0	2	0	0	0	0	0	1	0	1	0	0	0	0	0	0	0	0	0	1	1	1	1	0	1	0	0	0	0	0
V$CP2F	1	84	71	0	1	2	0	0	1	0	0	0	0	0	1	1	1	0	0	0	0	0	0	1	1	0	0	1	1	1	0	0	0	0	1	0	0	0	0	0	0	0	0	0	0	0	0	2	0
V$ZFHX	1	89	68	0	0	2	0	0	0	1	0	2	0	1	0	0	1	0	0	0	0	0	0	0	0	0	2	0	2	0	0	0	0	0	0	1	0	0	1	1	0	0	0	0	0	0	0	0	0
V$PBXC	1	78	66	1	0	0	1	1	0	0	0	1	0	0	0	0	1	0	1	0	0	0	0	0	1	0	0	0	0	1	0	1	1	0	0	2	0	0	0	1	0	1	0	0	0	2	0	1	0
V$PURA	2.52785e-11	66	66	0	0	1	0	0	0	1	0	1	0	1	0	0	0	0	0	0	1	0	0	0	0	0	1	0	1	0	0	0	0	0	0	1	0	0	1	1	0	1	0	1	0	0	0	0	0
V$RU49	0.228957	64	61	1	1	0	1	0	0	0	0	0	0	0	0	0	1	0	0	0	1	0	0	0	1	0	1	0	0	1	0	1	0	0	0	0	0	0	1	0	0	0	0	1	0	0	0	1	0
V$SATB	0.522557	62	60	0	0	0	0	0	0	1	0	0	0	0	1	0	0	0	0	0	0	0	0	0	0	0	1	0	1	0	0	0	0	0	0	0	0	0	1	1	0	1	0	1	0	0	0	0	0
V$HOXH	1	60	60	0	0	1	0	1	0	0	0	0	0	0	0	0	0	0	1	0	1	0	0	0	0	0	1	0	1	0	0	0	0	0	0	0	0	0	1	1	0	0	0	1	0	0	0	0	0
V$MEF3	1	85	57	0	0	0	0	0	0	2	0	2	0	0	0	0	1	0	0	0	1	0	0	0	0	0	1	0	0	0	0	0	0	0	0	0	0	0	0	0	0	0	0	1	0	0	0	0	0
V$SRFF	1	87	56	0	0	0	1	0	0	0	0	0	0	0	0	2	0	0	0	1	0	0	1	0	0	0	0	0	0	0	0	0	2	0	0	2	0	2	0	1	0	0	2	0	0	0	1	0	0
V$PPAR	0.00197104	68	56	0	1	0	0	0	0	0	0	0	2	0	0	0	0	0	1	2	0	0	1	0	0	1	0	0	0	0	1	0	0	1	0	0	0	0	0	0	1	0	0	0	0	0	1	0	1
V$SREB	0.935877	65	56	0	0	0	0	0	0	0	0	0	1	0	0	1	0	1	0	0	1	0	0	0	0	0	1	0	0	0	0	0	1	0	0	0	0	0	1	1	0	0	0	1	0	0	0	0	0
V$PRDF	1	59	56	0	0	0	0	0	0	1	0	1	0	0	0	0	0	0	0	0	1	0	0	0	0	0	1	0	0	0	0	0	0	0	0	0	0	0	1	1	0	1	0	1	0	0	0	0	0
V$ZICF	0.999991	58	56	0	0	1	0	1	1	0	2	0	0	0	1	0	0	0	0	0	0	1	0	1	0	1	0	1	0	0	0	0	0	0	1	1	1	1	0	0	0	0	1	0	1	1	0	0	0
V$ZF11	0.940008	56	56	1	1	0	0	0	0	0	0	0	1	0	1	0	1	0	0	0	0	0	0	0	1	0	0	0	0	0	0	1	0	0	0	0	0	0	0	0	0	0	0	0	0	0	0	1	0
V$ZFXY	0.271403	56	55	0	0	0	0	0	0	0	0	0	0	0	0	0	0	0	0	1	0	1	0	1	0	0	0	1	0	0	0	1	0	0	1	1	0	0	0	0	1	0	1	0	0	1	1	0	1
V$GMEB	0.0331136	102	54	0	0	0	0	0	0	0	0	0	0	0	0	0	0	0	0	0	2	0	0	0	0	0	1	0	0	0	0	0	0	0	0	1	0	0	2	1	0	0	0	2	0	0	0	0	0
V$PROX	0.133671	85	53	0	0	0	0	0	0	0	0	0	0	0	0	0	0	0	0	0	1	0	0	0	0	0	1	0	0	0	0	0	0	1	0	0	0	0	1	0	0	0	0	1	0	0	0	0	0
O$PTBP	0.997456	55	53	0	0	0	0	0	0	0	0	0	0	0	0	0	0	0	0	0	1	0	0	0	0	0	1	0	0	0	0	0	1	0	0	0	0	0	1	2	0	0	0	1	0	0	0	0	0
O$YTBP	0.0412032	54	50	0	0	0	0	0	1	0	0	0	0	0	0	0	0	0	0	0	1	0	0	0	0	0	1	0	0	0	0	0	1	0	0	0	0	0	1	3	0	0	0	1	1	0	0	0	0
V$LTFM	0.925579	50	50	0	0	0	0	0	0	1	0	1	0	0	0	0	0	0	0	0	1	0	0	0	0	0	1	0	0	0	0	0	0	0	0	0	0	0	0	0	0	0	0	1	0	0	0	0	0
V$ZF03	0.999985	50	50	0	0	1	0	0	0	1	1	1	0	1	0	0	0	0	0	0	0	0	0	0	0	0	0	0	1	0	0	0	0	0	0	0	0	0	0	0	0	1	0	0	0	0	0	0	0
V$PIT1	0.999996	98	48	0	0	3	0	0	0	0	0	0	0	2	0	0	0	0	0	0	0	0	0	0	0	0	0	0	2	0	0	0	0	0	2	0	0	0	0	0	0	0	2	0	0	0	0	0	0
V$OAZF	0.844375	55	48	0	0	1	0	1	1	0	0	0	0	1	1	0	0	0	0	0	0	1	0	0	0	0	0	0	1	0	0	0	0	1	0	1	0	0	0	0	0	0	0	1	0	0	0	0	0
V$HAML	1	115	47	0	0	3	0	0	0	3	0	3	0	3	0	0	0	0	0	0	0	0	0	0	0	0	0	0	3	1	0	0	0	1	0	0	0	0	0	0	0	3	0	0	0	0	0	0	0
V$RBPF	1	45	45	1	1	0	1	0	0	0	0	0	0	0	0	0	1	0	0	0	0	0	0	0	1	0	0	0	0	1	0	1	0	0	0	0	0	0	0	0	0	0	0	0	0	0	0	1	0
V$HESF	1	75	43	1	0	0	2	0	0	0	0	0	0	0	0	0	0	1	0	0	0	1	0	0	1	0	0	0	0	0	0	2	1	0	0	2	0	0	0	0	0	0	0	0	0	0	0	2	0
V$HNF6	1	49	43	0	0	0	0	0	0	0	1	0	2	0	0	0	0	0	1	1	0	0	1	0	0	1	0	0	0	1	1	0	0	0	1	0	0	0	0	0	0	0	0	0	0	1	1	0	0
V$HUB1	1	45	41	0	0	1	0	0	0	1	0	1	0	1	0	0	0	0	0	0	0	0	0	0	0	0	0	0	1	0	0	1	0	0	0	0	0	0	0	0	0	1	1	0	0	0	0	0	0
V$MYRF	0.599173	40	39	0	0	0	0	0	1	0	0	0	0	1	0	0	0	0	0	0	0	1	0	1	0	0	0	1	0	0	0	0	0	0	1	1	0	0	0	0	0	0	0	0	1	1	0	0	0
V$HIFF	1	38	37	0	0	0	1	0	1	0	0	0	0	0	0	1	0	1	0	0	0	0	0	0	0	0	0	0	0	0	0	1	0	0	0	1	0	0	0	0	0	0	0	0	0	0	0	1	0
V$HNFP	0.999884	37	36	0	0	0	0	0	0	0	0	0	1	0	0	0	0	0	0	0	0	1	0	0	1	0	0	0	0	0	1	0	0	0	0	0	0	0	0	0	0	0	0	0	0	1	0	0	1
V$HMTB	1	34	34	0	0	1	0	0	0	0	0	0	0	1	0	0	0	0	0	0	0	0	0	0	0	0	0	0	1	0	0	1	0	0	0	0	0	0	0	0	0	0	0	0	0	1	0	0	0
V$ZF07	1	37	32	0	0	2	0	0	0	1	0	1	0	1	0	0	0	0	0	0	0	0	0	0	0	0	0	0	1	0	0	0	0	0	0	0	0	0	0	0	0	1	0	0	0	0	0	0	0
V$MTF1	0.999964	31	31	0	0	0	0	0	0	0	0	0	0	0	1	0	0	0	1	0	0	1	1	0	0	0	0	0	0	1	0	0	0	0	0	0	0	0	0	0	1	0	0	0	0	0	0	0	0
V$NRF1	1	41	30	0	0	0	0	0	0	0	0	0	0	2	0	0	0	0	1	0	0	0	0	0	0	0	0	0	2	0	0	0	0	0	0	0	0	0	0	0	0	0	0	0	0	0	1	0	0
V$ATBF	1	33	28	0	0	0	1	0	0	0	0	0	0	0	1	0	0	0	0	0	0	1	0	1	0	1	0	0	0	0	0	0	1	0	0	0	0	0	0	0	1	0	0	0	1	0	0	1	0
V$HDBP	0.980467	33	28	0	0	0	0	0	1	0	0	0	0	0	0	0	0	0	0	0	0	0	0	1	0	0	0	2	0	0	0	0	0	0	1	0	0	0	0	0	0	0	0	0	0	0	0	0	0
V$STAF	1	30	28	0	0	0	1	0	0	0	0	0	1	0	0	0	0	0	0	0	0	0	0	0	0	0	0	0	0	0	0	0	0	0	0	0	0	0	0	0	0	0	0	0	0	0	0	0	0
V$PAX3	1	28	27	0	0	0	0	0	0	0	0	0	0	1	0	0	0	0	0	0	0	0	0	0	0	0	0	0	0	0	0	0	0	1	1	0	0	0	0	0	0	0	0	0	1	0	0	0	0
V$NGRE	1	27	26	0	0	1	0	0	0	1	0	1	0	0	0	0	0	0	0	0	0	0	0	0	0	0	0	0	1	0	0	0	0	0	0	0	0	0	0	0	0	1	0	0	0	0	0	0	0
V$CIZF	1	24	23	0	0	0	0	0	0	1	0	1	0	2	0	0	0	0	0	0	0	0	0	0	0	0	0	0	0	0	0	0	0	0	0	0	0	0	0	0	0	1	0	0	0	0	0	0	0
V$SF1F	1	24	23	0	0	0	0	0	0	0	0	0	0	0	0	1	0	1	0	0	0	0	0	0	0	0	0	0	0	0	0	0	1	0	0	2	0	0	0	0	0	0	0	0	0	0	0	0	0
V$HASF	0.999976	23	23	0	0	0	0	0	0	0	0	0	0	0	1	0	0	0	0	0	0	0	0	0	0	0	0	0	0	0	0	0	0	0	0	1	0	0	0	0	0	0	0	0	0	0	0	0	0
V$DICE	1	22	22	0	0	0	0	0	0	0	0	0	0	0	0	0	0	0	0	0	0	1	0	0	0	0	0	0	0	0	1	0	1	0	0	0	0	0	0	0	0	0	0	0	0	0	0	1	0
V$DEAF	1	22	21	0	0	0	0	0	0	0	0	0	0	0	0	0	0	0	0	0	0	0	0	0	0	0	0	0	0	0	0	0	0	0	0	0	0	0	0	1	0	0	0	0	0	0	0	0	0
V$CSEN	0.999995	21	21	0	0	0	0	0	0	0	1	0	1	0	0	0	0	0	0	0	0	0	0	0	0	1	0	0	0	0	1	0	0	1	0	0	0	0	0	0	0	0	0	0	0	0	0	0	0
V$PCBE	1	21	21	0	0	0	0	0	0	0	0	0	1	0	0	0	0	0	0	0	0	0	0	0	0	0	0	0	0	0	0	0	1	0	0	0	0	0	0	0	1	0	0	0	0	0	0	0	0
V$ZF09	9.9156e-15	21	21	0	0	1	0	0	0	1	0	1	0	1	0	0	0	0	0	0	0	0	0	0	0	0	0	0	1	0	0	0	0	0	0	0	0	0	0	0	0	1	1	0	0	0	0	0	0
V$GCF2	1	22	19	0	0	0	0	0	1	0	0	0	0	1	0	0	0	0	0	0	0	0	0	0	0	0	0	0	0	0	0	0	0	0	0	0	0	1	0	0	0	0	0	0	1	0	0	0	0
V$PAX9	1	18	18	0	0	0	0	1	0	0	0	0	0	0	0	0	1	0	0	0	0	0	0	0	0	0	0	0	0	0	0	0	1	0	0	1	0	0	0	0	0	0	1	0	0	1	1	0	0
V$MEF2	1	19	17	0	0	0	0	0	0	0	0	0	0	0	0	0	0	0	0	0	0	0	0	0	0	0	0	1	0	0	0	0	0	0	0	1	0	1	0	0	0	0	0	0	0	0	0	1	0
V$HICF	1	16	16	0	0	0	1	0	0	0	0	0	0	0	0	0	0	0	0	0	0	0	0	0	0	0	1	0	0	0	0	0	0	0	0	1	0	0	0	0	0	0	0	0	0	0	0	0	0
O$XCPE	1	15	15	0	0	0	0	0	0	0	0	0	0	1	0	0	0	0	0	0	0	0	0	0	0	0	0	0	0	0	0	0	0	0	0	0	0	0	0	0	0	0	0	0	0	0	0	0	0
O$TF2B	0.995161	14	14	0	0	0	0	0	0	0	0	0	0	1	0	0	0	0	0	0	0	0	0	0	0	0	0	0	0	0	0	0	0	0	0	0	0	0	0	0	0	0	0	0	0	0	0	0	0
V$WHNF	1	14	14	0	0	0	0	0	0	0	0	0	0	0	0	0	0	0	0	0	0	1	0	0	0	0	0	0	0	0	0	0	0	0	0	0	0	0	0	0	0	0	0	0	0	0	0	0	0
V$ZF10	1	14	14	0	0	0	0	0	0	0	0	0	1	0	0	0	0	0	0	0	0	0	0	0	0	0	0	0	0	0	0	0	0	0	0	0	0	1	0	0	0	0	0	0	0	0	0	0	0
V$ZF15	1	12	11	0	0	0	0	0	0	0	0	0	0	0	0	0	0	0	1	0	0	0	0	0	0	0	0	0	0	0	0	0	0	0	0	1	0	0	0	0	0	0	0	0	0	0	1	0	0
V$TAIP	1	11	11	0	0	0	0	0	0	0	0	0	0	0	0	0	1	1	0	0	0	0	0	0	1	0	0	0	0	0	0	0	0	1	0	1	0	0	0	0	0	0	0	0	0	0	0	0	0
V$RBP2	1	10	10	0	0	0	0	1	0	0	0	0	0	0	0	0	0	0	0	0	0	0	0	0	0	0	0	0	0	0	0	0	0	0	0	0	0	0	0	0	0	0	0	1	0	0	0	0	0
V$YBXF	1	10	10	0	0	0	0	0	0	0	0	1	0	0	0	0	0	0	0	0	0	0	0	0	0	0	0	0	0	0	0	0	0	0	0	1	0	0	0	0	0	1	0	0	0	0	0	0	1
V$ZF06	1	10	10	0	0	0	0	0	0	0	0	0	0	0	0	0	0	0	0	0	0	0	0	0	0	0	0	0	0	0	0	0	0	0	0	0	0	0	0	0	0	0	0	0	0	0	0	0	0
V$NACA	1	10	9	0	0	0	0	0	0	0	0	0	0	0	0	0	0	0	0	0	0	0	0	0	0	0	0	0	0	0	0	0	0	0	0	0	0	0	0	1	0	0	0	0	1	0	0	0	0
V$NBRE	1	9	9	0	0	0	0	0	0	0	0	0	0	0	0	1	0	0	0	0	0	0	0	0	0	0	0	0	0	0	0	0	0	0	0	1	0	0	0	0	0	0	0	0	0	0	0	0	0
V$MIZ1	1	8	8	0	0	0	0	0	0	0	0	0	0	0	0	0	0	0	0	0	0	0	0	0	0	0	0	0	0	0	1	0	0	0	0	0	1	0	0	0	0	0	0	0	0	0	0	0	0
V$ZF04	1	8	8	0	0	0	0	0	0	0	0	0	0	0	0	0	1	0	0	0	0	0	0	0	0	0	0	0	0	0	0	0	0	0	0	0	0	0	0	0	0	0	0	0	0	0	0	0	0
V$GZF1	1	8	6	0	0	0	1	0	0	0	0	0	0	0	0	0	0	0	0	0	0	0	0	0	0	0	0	0	0	0	0	0	0	0	0	0	0	0	0	0	0	0	0	0	0	0	0	0	0
V$PTF1	1	6	6	0	0	0	0	0	0	0	0	0	0	0	0	0	0	0	0	0	0	0	0	0	0	0	0	0	0	0	0	0	0	0	0	0	1	0	0	0	0	1	0	0	0	0	0	0	0
V$PAX7	1	6	5	0	0	0	0	0	0	0	1	0	0	0	0	0	0	0	0	0	0	0	0	0	0	0	0	0	0	0	0	0	0	0	0	0	0	0	0	0	0	0	0	0	0	0	0	0	0
O$MTEN	1	5	5	0	0	0	0	1	0	0	0	0	0	0	0	0	0	0	0	0	0	0	0	0	0	0	0	0	0	0	0	0	0	0	0	0	0	0	0	0	0	0	0	0	0	0	0	0	0
V$CABL	1	5	5	0	0	0	0	0	0	0	0	0	0	0	0	0	0	0	0	0	0	0	0	0	0	0	0	0	0	0	0	0	0	0	0	0	0	0	0	0	0	0	0	0	0	0	0	0	0
V$TCFF	1	5	5	0	0	0	0	0	0	0	0	0	0	0	0	0	0	0	0	0	0	0	0	0	0	0	0	0	0	0	0	1	0	0	0	0	0	0	0	0	0	0	0	0	0	0	0	0	0
V$AP4R	1	5	4	0	0	0	0	0	0	0	0	0	0	0	0	0	0	0	0	0	0	0	0	0	0	0	0	0	0	0	0	0	0	0	0	0	0	0	0	0	0	0	0	0	0	0	0	0	0
V$PAX1	1	4	4	0	0	0	0	0	0	0	0	0	0	0	0	0	0	0	0	0	0	0	0	0	0	0	0	0	0	0	0	0	0	0	0	0	0	0	0	0	0	0	0	0	0	0	0	0	0
V$PEG3	1	4	4	0	1	0	0	0	0	0	0	0	0	0	0	0	0	0	0	0	0	0	0	0	0	0	0	0	0	0	0	0	0	0	0	0	0	0	0	0	0	0	0	0	0	0	0	0	0
V$ZF57	1	4	3	0	0	0	0	0	0	0	0	0	0	0	0	0	0	0	0	0	0	0	0	0	0	0	0	0	0	0	0	0	0	0	0	0	0	0	0	0	0	0	0	0	0	0	0	1	0
O$TF2D	1	3	3	0	0	0	0	0	0	0	0	0	0	0	0	0	0	0	0	0	0	0	0	0	0	0	0	0	0	0	1	0	0	0	0	0	0	0	0	0	0	0	0	0	0	0	0	0	0
V$FXRE	1	3	3	0	0	0	0	0	0	0	0	0	0	0	0	0	0	0	0	0	0	0	0	0	0	0	0	0	0	0	0	0	0	0	0	0	0	0	0	0	0	0	0	0	0	0	0	0	0
V$GABF	1	3	3	0	0	0	0	0	0	0	0	0	0	0	0	0	0	0	0	0	0	0	0	0	0	0	0	0	0	0	0	0	0	0	0	0	0	0	0	0	0	0	0	0	0	1	0	0	0
V$HZIP	1	3	3	0	0	0	0	0	0	0	0	0	0	0	0	0	0	0	0	0	0	0	0	0	0	0	0	0	0	0	0	0	0	0	0	0	0	0	0	0	0	0	0	0	0	0	0	0	0
V$IKZF	1	3	3	0	0	0	0	0	0	0	0	0	0	0	0	0	0	0	0	0	0	0	0	0	0	0	0	0	0	0	0	0	0	0	0	0	0	0	0	0	0	0	0	0	0	0	0	0	0
V$MITF	1	3	3	0	0	0	0	0	0	0	0	0	0	0	0	0	0	0	0	0	0	0	0	0	0	0	0	0	0	0	0	0	0	0	0	0	0	0	0	0	0	0	0	0	0	0	0	0	0
V$SIX3	0.999687	3	3	0	0	0	0	0	0	0	0	0	0	0	0	0	0	0	0	0	0	0	0	0	0	0	0	0	0	0	0	0	0	0	0	0	0	0	0	0	0	0	0	0	0	0	0	0	0
		total sites
SUM		44428
[truncated: 191 more columns]
