# Supplementary material for: Genomic analysis of mouse VL30 retrotransposons
Source: Mob DNA. 2016 May 6;7:10. doi: 10.1186/s13100-016-0066-8 (PMC4859993; doi:10.1186/s13100-016-0066-8)
Supplement: Additional file 3: — ESTs associated with VL30 elements. The Microsoft Excel file contains detailed information about the ESTs starting or terminating within distinct VL30 sequences. (XLS 84 kb) [file 13100_2016_66_MOESM3_ESM.xls]

## Sheet: Sheet1
Chromosome	start	end	EST name	VL30 name	Strand
chr1	24613338	25018909	CA587298	1qA5	+
chr1	9236552	9236817	AA546995	1qA2	+
chr1	9236279	9236714	BB712411	1qA2	-
chr1	9236279	9236752	BB711965	1qA2	-
chr1	9236382	9237115	CB232867	1qA2	+
chr1	25016391	25017379	AA538274	1qA5	+
chr1	25016468	25017024	AA561842	1qA5	+
chr1	25016476	25017308	AA655842	1qA5	+
chr1	25016676	25017051	AA571690	1qA5	+
chr1	25016827	25017464	AA242461	1qA5	+
chr1	25016885	25017076	AA684255	1qA5	+
chr1	25016934	25017491	AA163453	1qA5	+
chr1	25016952	25017537	AA980375	1qA5	+
chr1	25016957	25017475	AA175384	1qA5	+
chr1	25016543	25017509	AI131905	1qA5	-
chr1	25016879	25017076	AI506867	1qA5	+
chr1	25016895	25017470	AI117925	1qA5	+
chr1	25016978	25017496	AI607405	1qA5	-
chr1	25016941	25017493	AU023314	1qA5	-
chr1	25016313	25016966	AW110873	1qA5	-
chr1	25016498	25016954	AW110940	1qA5	-
chr1	25016874	25017473	AW110871	1qA5	-
chr1	25016979	25017388	AW110872	1qA5	-
chr1	25016979	25017493	AW110869	1qA5	-
chr1	25016981	25017488	AW113991	1qA5	-
chr1	25016910	25017493	BB704597	1qA5	+
chr1	25016424	25016958	BE629066	1qA5	+
chr1	25016934	25017496	BE629554	1qA5	-
chr1	25016989	25017509	BF662169	1qA5	+
chr1	25016333	25017074	BG792208	1qA5	-
chr1	25016511	25017328	BG655325	1qA5	+
chr1	25016960	25017397	BG147467	1qA5	+
chr1	25016548	25017509	BI078818	1qA5	+
chr1	25016605	25017509	BX522826	1qA5	-
chr1	25016451	25017042	BY327137	1qA5	+
chr1	25016973	25017494	BY576124	1qA5	+
chr1	25016989	25017494	C85657	1qA5	-
chr1	25016326	25017166	CA587283	1qA5	-
chr1	25016423	25017025	CA579088	1qA5	+
chr1	25016434	25017146	CA569180	1qA5	+
chr1	25016285	25017197	CB570572	1qA5	+
chr1	25016606	25017302	CK019640	1qA5	+
chr1	25015935	25017076	CN458720	1qA5	+
chr1	25016535	25017110	W09505	1qA5	+
chr1	25016368	25017099	W13653	1qA5	+
chr1	25016337	25017073	W33511	1qA5	+
chr1	25016554	25017070	W34646	1qA5	-
chr1	87080176	87096418	AV280521	1qD	+
chr1	87080170	87096353	BB617072	1qD	+
chr1	130473742	130474386	CJ068746	RLTR1D-chr1-7	+
chr1	164533246	164533479	AA475971	RLTR1D-chr1-10	-
chr2	146788727	146890262	CA495421	RLTR6_Mm-chr2-3	+
chr2	146890463	146942980	BU937302	RLTR6_Mm-chr2-3	+
chr2	23013361	23013609	AA546995	2qA3	-
chr2	23012815	23013313	AI429736	2qA3	+
chr2	23012822	23013243	AU020721	2qA3	+
chr2	23012822	23013710	AV151557	2qA3	-
chr2	23012650	23013578	BB853927	2qA3	-
chr2	23013409	23013882	BB711965	2qA3	+
chr2	23013447	23013882	BB712411	2qA3	+
chr2	23012951	23013468	BU605468	2qA3	-
chr2	23012971	23013482	BX524299	2qA3	-
chr2	23012822	23013381	C86193	2qA3	+
chr2	23009766	23027090	CA494488	2qA3	+
chr2	23012822	23013566	CB597169	2qA3	-
chr2	23012827	23013415	CB317645	2qA3	-
chr2	22962443	23040061	CF911721	2qA3	-
chr2	22962464	23040032	CF911429	2qA3	-
chr2	23012236	23013519	CF583483	2qA3	-
chr2	23012822	23013263	CF356663	2qA3	-
chr2	23012952	23013312	CK329778	2qA3	+
chr2	23013147	23013460	EH103041	2qA3	-
chr2	23013142	23013474	W97158	2qA3	-
chr2	81990631	81991486	BG791749	2qD-2	-
chr2	81990631	81991486	BG792077	2qD-2	-
chr2	86019918	86020353	AA467401	2qD	-
chr2	86019818	86020298	AI785920	2qD	+
chr2	86020642	86041746	BB637740	2qD	+
chr2	86020642	86041964	BB627937	2qD	+
chr2	86020632	86041432	BY145033	2qD	+
chr2	86019487	86020427	DV058415	2qD	+
chr2	129951206	129951392	AA285524	2qF1	+
chr2	129951172	129951392	BF661365	2qF1	+
chr2	129951234	129951392	BG091404	2qF1	+
chr2	129948567	129949207	CA889213	2qF1	+
chr2	168237534	168238026	BE448621	RLTR6_Mm-chr2-5	+
chr2	177252406	177252697	AA795974	2qH4	+
chr2	177252717	177252853	BF723553	2qH4	+
chr2	177253408	177300558	BF453681	2qH4	+
chr2	177252216	177252949	CB232867	2qH4	+
chr2	177252485	177252793	CJ053580	2qH4	+
chr2	177252729	177253097	CJ078017	2qH4	+
chr2	177252735	177253093	CJ083029	2qH4	+
chr3	69654258	69654875	CF613352	3qE1tr	+
chr3	83884444	83885131	BY764881	RLTR1C-chr3-6	-
chr3	155940475	155940827	BE634987	RLTR1D-chr3-11	-
chr4	61420841	61899362	BE635151	4qB3	-
chr4	146892555	146937430	BB616587	4qE1-2	-
chr4	8393698	8395010	BI852503	4qA1	+
chr4	8393702	8394983	BP769845	4qA1	-
chr4	12137705	12138498	BP769980	4qA1-2	+
chr4	12137827	12138498	CF424618	4qA1-2	-
chr4	55419820	55420586	BF531771	4qB3tr	+
chr4	55410442	55418845	CA463700	4qB3tr	-
chr4	83540259	83540436	AA184394	4qC3	-
chr4	83539672	83540461	AU042194	4qC3	+
chr4	83540265	83541052	BF540181	4qC3	-
chr4	83540087	83540681	BG923990	4qC3	-
chr4	83539672	83540350	BI789509	4qC3	-
chr4	83539672	83540633	BQ552884	4qC3	+
chr4	83539705	83540737	CB320356	4qC3	-
chr4	83539894	83540649	CB232867	4qC3	-
chr4	83539154	83540367	CF583483	4qC3	-
chr4	101888308	101889037	BY756667	RLTR1D-chr4-3	-
chr4	127002513	127002750	BY560888	RLTR1D-chr4-6	-
chr4	145572538	145573095	CJ044619	4qE1	-
chr5	25240644	25241283	BB624425	RLTR6_Mm-chr5-3	+
chr5	30206664	30207334	BB661834	RLTR6_Mm-chr5-4	+
chr5	30206664	30207143	BY730744	RLTR6_Mm-chr5-4	+
chr5	32954413	32954999	DN173395	RLTR6_Mm-chr5-5	+
chr5	94517586	94517877	AA795974	5qE3	+
chr5	94518018	94518518	AA718312	5qE3	+
chr5	94517897	94518033	BF723553	5qE3	+
chr5	94517587	94518750	BG242036	5qE3	+
chr5	94517665	94517973	CJ053580	5qE3	+
chr5	135625450	135625950	AA718312	5qG2	+
chr5	135625329	135625465	BF723553	5qG2	+
chr5	135625302	135625784	BM123765	5qG2	-
chr5	135625387	135626180	CK787582	5qG2	+
chr5	135625049	135626111	DV059810	5qG2	+
chr5	135625263	135625795	DV063715	5qG2	+
chr5	150664061	150664661	BI990994	RLTR1D-chr5-4	-
chr5	150664066	150664661	BI991005	RLTR1D-chr5-4	-
chr6	41062327	41534039	BY225214	6qB1	+
chr6	41062327	41534041	BY224331	6qB1	+
chr6	18846447	18846784	AA546995	6qA2	-
chr6	18846025	18846412	AI505742	6qA2	+
chr6	18846305	18846785	AI585372	6qA2	-
chr6	18847939	18848467	AI931636	6qA2	-
chr6	18845997	18846543	AW558047	6qA2	+
chr6	18846289	18846923	BE534512	6qA2	-
chr6	18845982	18846764	BF463239	6qA2	+
chr6	18846245	18846923	BF535270	6qA2	-
chr6	18847832	18848455	BM951976	6qA2	-
chr6	18846466	18846673	BQ569872	6qA2	-
chr6	18848093	18848445	BQ568429	6qA2	-
chr6	18846346	18846844	BY000501	6qA2	-
chr6	18847761	18848472	BY726325	6qA2	-
chr6	18845997	18846527	CA886744	6qA2	+
chr6	18846224	18846954	CB232867	6qA2	-
chr6	18848063	18848339	CF182571	6qA2	-
chr6	18848020	18848496	CJ162288	6qA2	-
chr6	18848064	18848498	CJ165158	6qA2	-
chr6	18848119	18848498	CJ169825	6qA2	-
chr6	18848132	18848498	CJ180217	6qA2	-
chr6	18845997	18846414	CK335748	6qA2	+
chr6	18845997	18846544	CK340736	6qA2	+
chr6	18845997	18846546	CK340941	6qA2	+
chr6	18845997	18846546	CK341087	6qA2	+
chr6	18845911	18848207	CO433351	6qA2	-
chr6	18846091	18846643	CO431882	6qA2	-
chr6	18848014	18848343	CX242687	6qA2	-
chr6	41196633	41197161	AA388684	6qB1	-
chr6	41199986	41200873	BY761902	6qB1	-
chr6	60891672	60892377	AI626938	6qB3tr	+
chr6	60891675	60892376	AU018141	6qB3tr	+
chr6	128993021	129006165	AI154911	RLTR1D-chr6-3	+
chr6	128993021	129006231	AI006222	RLTR1D-chr6-3	+
chr6	129002244	129006306	AI152421	RLTR1D-chr6-3	+
chr6	129002244	129006374	AI154859	RLTR1D-chr6-3	+
chr6	129006134	129006643	AI645546	RLTR1D-chr6-3	-
chr6	128993007	129006266	AW988702	RLTR1D-chr6-3	+
chr6	128993014	129006343	AW912271	RLTR1D-chr6-3	+
chr6	128993019	129006278	AW989726	RLTR1D-chr6-3	+
chr6	128993053	129006333	AW740583	RLTR1D-chr6-3	+
chr6	129002244	129006349	AW495973	RLTR1D-chr6-3	+
chr6	129006025	129006647	AW493518	RLTR1D-chr6-3	-
chr6	129006040	129006647	AW491602	RLTR1D-chr6-3	-
chr6	129006078	129006645	AW701669	RLTR1D-chr6-3	-
chr6	129006122	129006647	AW491598	RLTR1D-chr6-3	-
chr6	129006123	129006643	AW496395	RLTR1D-chr6-3	-
chr6	128993050	129006504	BB620130	RLTR1D-chr6-3	+
chr6	128993050	129006517	BB619712	RLTR1D-chr6-3	+
chr6	128993021	129006246	BE331924	RLTR1D-chr6-3	+
chr6	128993033	129006450	BE369866	RLTR1D-chr6-3	+
chr6	128993054	129006312	BE625311	RLTR1D-chr6-3	+
chr6	129002270	129006404	BE448996	RLTR1D-chr6-3	+
chr6	129006138	129006643	BE630211	RLTR1D-chr6-3	-
chr6	128993042	129006479	BF535900	RLTR1D-chr6-3	+
chr6	128993052	129006471	BF138688	RLTR1D-chr6-3	+
chr6	129002273	129006479	BF470127	RLTR1D-chr6-3	+
chr6	128992998	129006409	BG865561	RLTR1D-chr6-3	+
chr6	128993012	129006596	BI555877	RLTR1D-chr6-3	+
chr6	129006654	129007828	BI693535	RLTR1D-chr6-3	+
chr6	129002273	129006635	BM935784	RLTR1D-chr6-3	+
chr6	128993055	129006627	BQ945051	RLTR1D-chr6-3	+
chr6	129002244	129006182	BX632050	RLTR1D-chr6-3	-
chr6	128992989	129006166	BY089243	RLTR1D-chr6-3	+
chr6	128992959	129006272	CA491403	RLTR1D-chr6-3	+
chr6	128993019	129006380	CB589702	RLTR1D-chr6-3	+
chr6	129006199	129006809	CD806958	RLTR1D-chr6-3	+
chr6	128993006	129006256	CJ043064	RLTR1D-chr6-3	+
chr6	128993014	129006590	CX567883	RLTR1D-chr6-3	+
chr6	142161492	142173796	CJ096214	6qG2	+
chr6	148638181	148638564	AU042513	RLTR6_Mm-chr6-5	+
chr6	148638181	148638572	AU042514	RLTR6_Mm-chr6-5	+
chr6	148638213	148638758	BU708752	RLTR6_Mm-chr6-5	-
chr6	148638181	148638558	BY681237	RLTR6_Mm-chr6-5	-
chr6	148638347	148638784	BY384234	RLTR6_Mm-chr6-5	+
chr6	149391317	149392144	BE633514	RLTR6_Mm-chr6-5	-
chr7	22304962	22774443	BF539508	7qA3	+
chr7	48591923	48741863	BB637256	7qB4	-
chr7	106370156	106616873	BI688875	7qE2.2tr	+
chr7	17538227	17538648	AA462750	7qA2tr	+
chr7	17538272	17538895	AI746642	7qA2tr	+
chr7	17538312	17538897	AI746631	7qA2tr	+
chr7	17539344	17539824	AI585372	7qA2tr	+
chr7	17538243	17538825	AW821937	7qA2tr	+
chr7	17538203	17539249	BB609844	7qA2tr	+
chr7	17538205	17538683	BB863941	7qA2tr	+
chr7	17538208	17538627	BB861813	7qA2tr	+
chr7	17538208	17538785	BB609992	7qA2tr	+
chr7	17539335	17539917	BB855498	7qA2tr	+
chr7	17538235	17538895	BE915185	7qA2tr	+
chr7	17538244	17538752	BE307430	7qA2tr	+
chr7	17538247	17539005	BE572330	7qA2tr	+
chr7	17539206	17539840	BE534512	7qA2tr	+
chr7	17538210	17539011	BF789739	7qA2tr	+
chr7	17538221	17538938	BF179435	7qA2tr	+
chr7	17538224	17538967	BF181609	7qA2tr	+
chr7	17538349	17538790	BF151844	7qA2tr	+
chr7	17539676	17539812	BF723553	7qA2tr	+
chr7	17538241	17538974	BG174662	7qA2tr	+
chr7	17538231	17538932	BI556554	7qA2tr	+
chr7	17538232	17538842	BI105021	7qA2tr	+
chr7	17538383	17538651	BI113336	7qA2tr	+
chr7	17538231	17539172	BM454058	7qA2tr	+
chr7	17538231	17538830	BP769844	7qA2tr	+
chr7	17538216	17539008	BQ715006	7qA2tr	+
chr7	17538263	17538932	BQ877542	7qA2tr	+
chr7	17539456	17539663	BQ569872	7qA2tr	+
chr7	17538205	17538618	BY321829	7qA2tr	+
chr7	17538205	17538645	BY071799	7qA2tr	+
chr7	17538205	17538652	BY225210	7qA2tr	+
chr7	17538205	17539154	BY746057	7qA2tr	+
chr7	17538208	17538623	BY321657	7qA2tr	+
chr7	17538208	17538751	BY000891	7qA2tr	+
chr7	17538208	17538882	BY746545	7qA2tr	+
chr7	17539529	17539966	BY384234	7qA2tr	-
chr7	17539175	17539908	CB232867	7qA2tr	+
chr7	17537798	17538090	CF611761	7qA2tr	+
chr7	17538205	17538891	CJ137978	7qA2tr	+
chr7	17538206	17538698	CJ044991	7qA2tr	+
chr7	17538208	17538686	CJ091625	7qA2tr	+
chr7	17538235	17538982	CK791413	7qA2tr	+
chr7	17538240	17538999	CN459848	7qA2tr	+
chr7	17538301	17538533	W14667	7qA2tr	+
chr7	17538221	17538776	W83035	7qA2tr	+
chr7	22774236	22774484	AA546995	7qA3	+
chr7	22774683	22775183	AA718312	7qA3	+
chr7	22773803	22774590	BG245842	7qA3	+
chr7	22773984	22775136	CB945544	7qA3	+
chr7	28259020	28259381	AA727584	7qA3-2	+
chr7	28259651	28260194	CK341469	7qA3-2	+
chr7	28259612	28260315	W41197	7qA3-2	-
chr7	48742362	48742498	BF723553	7qB4	-
chr7	48742118	48742770	BI855388	7qB4	-
chr7	48741515	48741980	BX516419	7qB4	-
chr7	61961880	61962394	BG066267	7qCtr	+
chr7	61961889	61962151	C78661	7qCtr	+
chr7	99816571	99821665	AV111767	7qE2tr	+
chr7	99819003	99821171	CB595194	7qE2tr	+
chr7	106617307	106617500	BB028535	7qE2.2tr	+
chr7	106617357	106617940	BU698131	7qE2.2tr	-
chr7	106617419	106617940	BU695030	7qE2.2tr	-
chr7	119544850	119545345	AA244523	RLTR1D-chr7-7	+
chr7	119544850	119545271	AI551355	RLTR1D-chr7-7	+
chr8	33664730	33681545	BY226306	RLTR6_Mm-chr8-2	+
chr8	72235047	72236002	AA154387	8qB33	+
chr8	72235021	72235439	BB728790	8qB33	-
chr8	72234795	72235995	BE916271	8qB33	+
chr8	72235012	72236010	BE288685	8qB33	+
chr8	72225685	72235439	BF539508	8qB33	+
chr8	72234778	72235983	BG246968	8qB33	+
chr8	72234814	72236046	BG175294	8qB33	+
chr8	72234948	72236039	BI111028	8qB33	+
chr8	72233833	72239124	BP764918	8qB33	-
chr8	72233838	72239124	BP772614	8qB33	-
chr8	72233842	72239124	BP759826	8qB33	-
chr8	72234962	72236026	BP753569	8qB33	+
chr8	72238435	72239124	BP764757	8qB33	-
chr8	72235320	72236000	C87182	8qB33	-
chr8	72234821	72235530	CF735026	8qB33	+
chr8	72235233	72235949	CF742104	8qB33	+
chr8	72235320	72236363	CK725331	8qB33	+
chr8	85140510	85140646	BF723553	8qC3	-
chr8	106677672	106677937	AA546995	8qD3	+
chr8	106677402	106677927	BB729808	8qD3	-
chr8	106677703	106678593	BB853927	8qD3	+
chr8	106677783	106677990	BQ569872	8qD3	+
chr9	48521923	48522310	AA469508	9qA5-2	-
chr9	48522016	48522415	BE944806	9qA5-2	-
chr9	48522060	48522196	BF723553	9qA5-2	-
chr9	48523375	48523973	C86940	9qA5-2	+
chr9	48521730	48522514	CF742104	9qA5-2	-
chr9	57199088	57199750	BY721491	RLTR1D-chr9-5	-
chr9	103252735	103253240	AA608103	RLTR1C-chr9-3	+
chr9	103252734	103253163	AI588007	RLTR1C-chr9-3	+
chrX	32224934	32225802	BB711965	XqA3-1-2	-
chrX	32225627	32225763	BF723553	XqA3-1-2	+
chrX	32225317	32226076	BG242036	XqA3-1-2	+
chrX	32224870	32226256	BI696134	XqA3-1-2	+
chrX	33844512	33844867	AU014854	XqA3-1	+
chrX	33844832	33844968	BF723553	XqA3-1	-
chrX	33844540	33844980	CB946294	XqA3-1	-
chrX	124283838	124285228	BB864283	XqE3	-
chrX	124283724	124283956	BF719154	XqE3	+
chrX	124283747	124283883	BF723553	XqE3	-
chrX	124282748	124284214	BI455183	XqE3	-
chrX	124279761	124280340	CB317577	XqE3	-
chrX	125104395	125105263	AI876418	XqE3-2	-
chrX	125104395	125105285	AI131905	XqE3-2	-
chrX	125104537	125105269	AU040659	XqE3-2	-
chrX	125104611	125105270	AU024442	XqE3-2	-
chrX	125104500	125105285	AW456372	XqE3-2	-
chrX	125104622	125105270	AW547740	XqE3-2	-
chrX	125102380	125103770	BB864283	XqE3-2	+
chrX	125104536	125105270	BB686305	XqE3-2	+
chrX	125104728	125105267	BB775156	XqE3-2	+
chrX	125103652	125103884	BF719154	XqE3-2	-
chrX	125103725	125103861	BF723553	XqE3-2	+
chrX	125104372	125105107	BG655325	XqE3-2	+
chrX	125104467	125105249	BG655653	XqE3-2	-
chrX	125103394	125104460	BI455183	XqE3-2	+
chrX	125104400	125105287	BI078818	XqE3-2	+
chrX	125104457	125105287	BX522826	XqE3-2	-
chrX	125104527	125105273	BY439547	XqE3-2	+
chrX	125104768	125105273	BY435177	XqE3-2	+
chrX	125104628	125105270	C85385	XqE3-2	-
chrX	125104759	125105270	C86474	XqE3-2	-
chrX	125104771	125105270	C87736	XqE3-2	-
chrX	125104306	125105256	CA786686	XqE3-2	+
chrX	125104504	125105287	CB317986	XqE3-2	+
chrX	125104390	125105289	EG563547	XqE3-2	-
chrX	125104534	125105274	W29930	XqE3-2	-
chrX	144276828	144276964	BF723553	XqF2	-
chrX	144276977	144277184	BQ569872	XqF2	-
chrX	144276674	144277111	BY384234	XqF2	+
chrX	144276732	144277465	CB232867	XqF2	-
chrY	12301995	12302331	AW113869	YqA1	-
chr10	26739095	26739514	AI503916	RLTR1D-chr10-2	+
chr10	112552938	112553211	AW488835	10qD2tr	-
chr10	112552833	112553194	BY660165	10qD2tr	+
chr10	113671591	113672507	BY770236	10qD2-1	-
chr10	113671597	113672507	BY064782	10qD2-1	-
chr10	113671615	113672507	BY063033	10qD2-1	-
chr11	5556218	5556354	BF723553	11qA1	-
chr11	5555899	5556381	BM123765	11qA1	+
chr11	5555676	5556329	CB573081	11qA1	-
chr11	5555693	5556211	CB570939	11qA1	-
chr11	5556121	5556855	CB232867	11qA1	-
chr11	5555900	5556420	DV063715	11qA1	-
chr11	17234352	17234754	AA289630	RLTR6_Mm-chr11-1	+
chr11	17234351	17234838	AV132018	RLTR6_Mm-chr11-1	+
chr11	17234765	17235200	AW489060	RLTR6_Mm-chr11-1	-
chr11	17234730	17235207	BE954466	RLTR6_Mm-chr11-1	-
chr11	17234272	17234836	BU841739	RLTR6_Mm-chr11-1	+
chr11	17234351	17234830	CB945770	RLTR6_Mm-chr11-1	+
chr11	17234351	17234766	CF545442	RLTR6_Mm-chr11-1	+
chr11	17234351	17234766	CF786878	RLTR6_Mm-chr11-1	+
chr11	17234351	17234818	CF425579	RLTR6_Mm-chr11-1	+
chr11	17234351	17234651	CK385729	RLTR6_Mm-chr11-1	+
chr11	17234351	17234670	CK373473	RLTR6_Mm-chr11-1	+
chr11	17234351	17234683	CK385726	RLTR6_Mm-chr11-1	+
chr11	17234351	17234740	CK427917	RLTR6_Mm-chr11-1	+
chr11	17234351	17234754	CK385852	RLTR6_Mm-chr11-1	+
chr11	17234520	17235200	CO039767	RLTR6_Mm-chr11-1	-
chr11	27399486	27399836	BE634987	RLTR1D-chr11-1	-
chr11	83254228	83257250	CJ067102	11qCtr	-
chr11	86811438	86811781	BY214390	11qC	-
chr12	8511243	8585234	BG863757	12qA1-1	+
chr12	8511229	8585016	CK617299	12qA1-1	+
chr12	23643090	24080761	AA462750	12qA1-2-2	-
chr12	23643156	24080761	AI391174	12qA1-2-2	-
chr12	23642981	24080761	AW318911	12qA1-2-2	-
chr12	23643030	24085201	AW259353	12qA1-2-2	-
chr12	23643187	24080761	BB601510	12qA1-2-2	-
chr12	23642995	24080775	BE332642	12qA1-2-2	-
chr12	23643111	24080755	BE914183	12qA1-2-2	-
chr12	23642888	24080761	BF163894	12qA1-2-2	-
chr12	23642881	24080761	BG918260	12qA1-2-2	-
chr12	23642765	24080652	BI249729	12qA1-2-2	-
chr12	23642890	24080747	BX519430	12qA1-2-2	-
chr12	23642937	24080786	BY746933	12qA1-2-2	-
chr12	23643058	24080786	BY056508	12qA1-2-2	-
chr12	23643069	24080786	BY049895	12qA1-2-2	-
chr12	23643084	24080761	BY043127	12qA1-2-2	-
chr12	23643086	24080761	BY050921	12qA1-2-2	-
chr12	23643087	24080761	BY077340	12qA1-2-2	-
chr12	23643092	24080786	BY048980	12qA1-2-2	-
chr12	23643093	24080786	BY037606	12qA1-2-2	-
chr12	23643096	24080761	BY054659	12qA1-2-2	-
chr12	23643098	24080786	BY056853	12qA1-2-2	-
chr12	23643098	24080786	BY062745	12qA1-2-2	-
chr12	23643098	24080786	BY212444	12qA1-2-2	-
chr12	23643106	24080786	BY041877	12qA1-2-2	-
chr12	23643111	24080786	BY007280	12qA1-2-2	-
chr12	23643111	24080790	BY322331	12qA1-2-2	-
chr12	23643125	24080786	BY063799	12qA1-2-2	-
chr12	23643125	24080786	BY067003	12qA1-2-2	-
chr12	23643125	24080903	BY078122	12qA1-2-2	-
chr12	23643129	24080786	BY071478	12qA1-2-2	-
chr12	23643134	24080786	BY054958	12qA1-2-2	-
chr12	23643134	24080903	BY103833	12qA1-2-2	-
chr12	23642864	24080761	CA559692	12qA1-2-2	-
chr12	23642967	24080761	CA544663	12qA1-2-2	-
chr12	23643043	24080761	CA546721	12qA1-2-2	-
chr12	23643106	24080819	CD771533	12qA1-2-2	-
chr12	23642984	24080786	CJ045728	12qA1-2-2	-
chr12	23642984	24080786	CJ045759	12qA1-2-2	-
chr12	23642993	24080786	CJ093862	12qA1-2-2	-
chr12	23642995	24080786	CJ094072	12qA1-2-2	-
chr12	23642997	24080786	CJ051896	12qA1-2-2	-
chr12	23643016	24080786	CJ046355	12qA1-2-2	-
chr12	23643025	24080786	CJ058489	12qA1-2-2	-
chr12	23643043	24080786	CJ042163	12qA1-2-2	-
chr12	23643043	24080786	CJ066137	12qA1-2-2	-
chr12	23643043	24080786	CJ066676	12qA1-2-2	-
chr12	23643045	24080786	CJ066123	12qA1-2-2	-
chr12	23643048	24080786	CJ053325	12qA1-2-2	-
chr12	23643049	24080786	CJ047990	12qA1-2-2	-
chr12	23643052	24080786	CJ047950	12qA1-2-2	-
chr12	23643053	24080786	CJ062307	12qA1-2-2	-
chr12	23643056	24080786	CJ047925	12qA1-2-2	-
chr12	23643060	24080786	CJ052346	12qA1-2-2	-
chr12	23643062	24080786	CJ047953	12qA1-2-2	-
chr12	23643064	24080786	CJ053733	12qA1-2-2	-
chr12	23643064	24080786	CJ055324	12qA1-2-2	-
chr12	23643066	24080786	CJ055404	12qA1-2-2	-
chr12	23643073	24080794	CJ053698	12qA1-2-2	-
chr12	23643111	24080761	CJ090127	12qA1-2-2	-
chr12	23643156	24080761	W34799	12qA1-2-2	-
chr12	8584309	8584789	AI585372	12qA1-1	+
chr12	8584440	8585100	AW551795	12qA1-1	-
chr12	8584037	8584472	BB712411	12qA1-1	-
chr12	8584037	8584510	BB711965	12qA1-1	-
chr12	8584300	8584882	BB855498	12qA1-1	+
chr12	8584171	8584805	BE534512	12qA1-1	+
chr12	8583877	8584664	BG245842	12qA1-1	+
chr12	8584421	8584628	BQ569872	12qA1-1	+
chr12	8584454	8585100	BQ553492	12qA1-1	-
chr12	8583208	8584480	CB571581	12qA1-1	+
chr12	8584140	8584873	CB232867	12qA1-1	+
chr12	17874978	17875231	BB666905	12qA1-2-2	-
chr12	17874548	17875198	BI081231	12qA1-2-2	-
chr12	17874577	17875231	BY049668	12qA1-2-2	-
chr12	17873484	17875162	CB525537	12qA1-2-2	-
chr12	24083408	24097000	BE995664	12qA1-3	-
chr12	24083963	24084506	DT930931	12qA1-3	-
chr12	59226201	59227196	BI454190	12qC1	+
chr13	68091429	68297888	BE944806	13qB3-6	+
chr13	68091270	68298058	BI688875	13qB3-6	+
chr13	68091487	68297960	BY228022	13qB3-6	+
chr13	68091218	68297935	CB232867	13qB3-6	+
chr13	14024650	14025419	CB319037	13qA1	+
chr13	68237418	68450290	BG086760	13qB3-5	-
chr13	68236384	68449502	BI688875	13qB3-5	-
chr13	68237223	68450340	BI103653	13qB3-5	-
chr13	68237226	68450341	BI664808	13qB3-5	-
chr13	68216973	68450276	CV559801	13qB3-5	-
chr13	14019945	14020607	BE571921	13qA1	-
chr13	21765806	21766306	AA718312	13qA3-1	-
chr13	21766291	21766427	BF723553	13qA3-1	-
chr13	21765972	21766454	BM123765	13qA3-1	+
chr13	21765687	21766369	CK787582	13qA3-1	-
chr13	21765645	21766715	DV059810	13qA3-1	-
chr13	62091579	62092254	AA060571	13qB3tr	+
chr13	62091586	62092558	AI646909	13qB3tr	-
chr13	62091574	62092247	AU022607	13qB3tr	+
chr13	62091574	62092254	AU024312	13qB3tr	+
chr13	62091564	62092537	AW912786	13qB3tr	+
chr13	62091594	62092558	AW909195	13qB3tr	-
chr13	62091892	62092028	BF723553	13qB3tr	-
chr13	62091498	62092615	BG871079	13qB3tr	-
chr13	62091574	62092613	BG068331	13qB3tr	+
chr13	62091595	62092760	BQ958401	13qB3tr	-
chr13	62091574	62092254	C87028	13qB3tr	+
chr13	62092270	62092827	CJ044619	13qB3tr	-
chr13	62295022	62295158	BF723553	13qB3-7	-
chr13	62294704	62295185	BM123765	13qB3-7	+
chr13	62294868	62295305	BY384234	13qB3-7	+
chr13	62294705	62295224	DV063715	13qB3-7	-
chr13	66770790	66770926	BF723553	13qB3-3	-
chr13	68091632	68092036	BF719154	13qB3.2tr	-
chr13	68091651	68091787	BF723553	13qB3.2tr	+
chr13	68229505	68234777	AA277585	13qB3-5	-
chr13	68236273	68237364	AW240731	13qB3-5	+
chr13	68236286	68236973	AW908178	13qB3-5	+
chr13	68235834	68237281	BE288685	13qB3-5	-
chr13	68236277	68237485	BE916271	13qB3-5	-
chr13	68236554	68236958	BE944806	13qB3-5	-
chr13	68236603	68236739	BF723553	13qB3-5	-
chr13	68229522	68234731	BY099644	13qB3-5	-
chr13	68297444	68298379	AU042194	13qB3-6	-
chr13	68297179	68297596	BB728790	13qB3-6	-
chr13	68297703	68297839	BF723553	13qB3-6	+
chr13	68297053	68298234	BI106225	13qB3-6	+
chr13	68297197	68298276	CB945544	13qB3-6	+
chr13	106913040	106913772	EL607994	RLTR1D-chr13-4	+
chr14	32117068	32117468	AA102942	14qB	+
chr14	32116732	32117495	BB111527	14qB	+
chr14	32116811	32117119	CJ053580	14qB	+
chr14	32116847	32117592	CO433366	14qB	+
chr15	8252703	8279430	AA184157	15qA1tr	-
chr15	8252590	8279430	BX522970	15qA1tr	-
chr15	8280212	8280567	AW321360	15qA1tr	+
chr15	8279650	8280002	BY145730	15qA1tr	-
chr15	8277132	8277838	CJ238787	15qA1tr	-
chr15	82364113	82364718	AA271065	15qE1	+
chr15	82358712	82368002	AW259044	15qE1	+
chr15	82358558	82364911	BF788136	15qE1	+
chr15	82358561	82364925	BF780764	15qE1	+
chr15	82358616	82363501	BG973059	15qE1	+
chr15	82358707	82363728	BG972186	15qE1	+
chr15	82364108	82364315	BQ569872	15qE1	+
chr15	82364316	82364756	CB946294	15qE1	+
chr15	82364050	82364939	DV061684	15qE1	+
chr15	82674468	82674984	AI097828	RLTR1D-chr15-4	-
chr15	83271804	83271867	AA624714	15qE1-1	+
chr15	83271804	83271913	AA161980	15qE1-1	+
chr15	83271804	83271925	AA178036	15qE1-1	+
chr15	83270616	83271925	AI505746	15qE1-1	-
chr15	83270389	83271887	BG295541	15qE1-1	+
chr15	83271804	83271923	BG230267	15qE1-1	-
chr15	83271804	83271970	BG146570	15qE1-1	+
chr15	83269942	83272136	CB946243	15qE1-1	+
chr15	83271780	83272452	CB320295	15qE1-1	+
chr15	83267580	83268119	DV039681	15qE1-1	+
chr15	83270616	83271996	EL962956	15qE1-1	-
chr16	52254648	52255262	BY724783	RLTR1D-chr16-3	-
chr17	20748133	21474200	AL364305	17qA32tr	+
chr17	18956107	18969014	AI049043	RLTR1D-chr17-1	-
chr17	18956100	18969014	BX516302	RLTR1D-chr17-1	-
chr17	18956206	18968995	CA575441	RLTR1D-chr17-1	-
chr17	18955978	18969008	CJ049076	RLTR1D-chr17-1	-
chr17	18955953	18968995	CK334051	RLTR1D-chr17-1	-
chr17	21474384	21474520	BF723553	17qA32tr	+
chr17	21474112	21474764	BI855388	17qA32tr	+
chr17	21474520	21475225	BQ961041	17qA32tr	+
chr17	21474036	21474491	BY000501	17qA32tr	+
chr17	21474222	21474641	BY228022	17qA32tr	+
chr17	21475066	21475486	CA491686	17qA32tr	+
chr17	21474104	21474750	CD770664	17qA32tr	+
chr17	21474939	21475259	CD551683	17qA32tr	+
chr17	21474898	21475337	CJ048492	17qA32tr	+
chr17	21474100	21475174	DV048068	17qA32tr	+
chr17	31534768	31535457	BY733132	RLTR1C-chr17-2	-
chr17	35480084	35480904	BG791749	17qB1	-
chr17	35480084	35480904	BG792077	17qB1	-
chr17	35480138	35480705	CK019640	17qB1	+
chr17	63525281	63525841	CK377491	RLTR6_Mm-chr17-2	+
chr17	66016876	66017012	BF723553	17qE1-1	+
chr17	66016849	66017330	BM123765	17qE1-1	-
chr17	66016604	66017205	BY000713	17qE1-1	+
chr17	66016810	66017329	DV063715	17qE1-1	+
chr18	6667406	6667697	AA795974	18qA1	-
chr18	6667310	6667618	CJ053580	18qA1	-
chr18	9908527	9908645	BG066384	RLTR1D-chr18-1	+
chr18	9908527	9908645	C79008	RLTR1D-chr18-1	+
chr18	11646052	11646188	BF723553	18qA1-2	-
chr18	11645956	11646689	CB232867	18qA1-2	-
chr18	11645691	11646595	DV050140	18qA1-2	-
chr18	26007556	26071070	BB616002	18qA2	+
chr18	26006297	26006433	BF723553	18qA2	-
chr18	26005979	26006460	BM123765	18qA2	+
chr18	26006201	26006934	CB232867	18qA2	-
chr18	89837195	89837659	AA762433	18qE4	+
chr18	89837472	89838294	AA086982	18qE4	+
chr18	89837504	89837879	AA571690	18qE4	+
chr18	89837713	89837908	AA684255	18qE4	+
chr18	89837192	89837588	AI466227	18qE4	+
chr18	89837707	89837908	AI506867	18qE4	+
chr18	89837817	89838317	AU016208	18qE4	-
chr18	89837163	89837794	AW110873	18qE4	-
chr18	89837366	89837782	AW110940	18qE4	-
chr18	89837738	89838317	BB704597	18qE4	+
chr18	89837343	89838299	BG791749	18qE4	-
chr18	89837343	89838299	BG792077	18qE4	-
chr18	89837376	89838332	BI078818	18qE4	+
chr18	89837264	89837819	BQ878246	18qE4	+
chr18	89837447	89838273	BU552067	18qE4	+
chr18	89837777	89838469	CN723542	18qE4	+
